# Supplementary material for: The Interplay of Chromatin Landscape and DNA-Binding Context Suggests Distinct Modes of EIN3 Regulation in Arabidopsis thaliana
Source: Front Plant Sci. 2017 Jan 9;7:2044. doi: 10.3389/fpls.2016.02044 (PMC5220190; doi:10.3389/fpls.2016.02044)
Supplement: Supplementary file 1 [file Table_1.xlsx]

## Sheet: TableS1
Table S1. Gene lists 'states 1 or 2' and 'state 4'. Raw data for ChIP-Seq replicate 1 (SRX216234 dataset) were processed according to procedure described in Materials and Methods.
states 1 or 2	state 4
AT1G01060	AT1G01500
AT1G01530	AT1G01580
AT1G01540	AT1G02800
AT1G01550	AT1G02810
AT1G01610	AT1G02813
AT1G01620	AT1G04120
AT1G01630	AT1G04130
AT1G02391	AT1G04240
AT1G02400	AT1G04680
AT1G02410	AT1G06070
AT1G02590	AT1G06080
AT1G02620	AT1G06148
AT1G03300	AT1G07860
AT1G03310	AT1G07870
AT1G03457	AT1G09940
AT1G03740	AT1G09950
AT1G03860	AT1G09960
AT1G03870	AT1G10120
AT1G03880	AT1G10130
AT1G03910	AT1G11360
AT1G04150	AT1G12110
AT1G04160	AT1G12570
AT1G04300	AT1G12580
AT1G04310	AT1G12672
AT1G05010	AT1G12740
AT1G05020	AT1G13605
AT1G05810	AT1G14330
AT1G05820	AT1G14340
AT1G05840	AT1G14870
AT1G05850	AT1G14910
AT1G05860	AT1G14920
AT1G06400	AT1G15380
AT1G06410	AT1G16360
AT1G07140	AT1G16370
AT1G07150	AT1G17310
AT1G07885	AT1G17330
AT1G07900	AT1G18100
AT1G08180	AT1G19835
AT1G08290	AT1G19900
AT1G08300	AT1G19910
AT1G08930	AT1G21730
AT1G09520	AT1G21740
AT1G09550	AT1G21900
AT1G09560	AT1G21910
AT1G09570	AT1G21970
AT1G09580	AT1G21975
AT1G10020	AT1G21980
AT1G10030	AT1G22180
AT1G10190	AT1G22190
AT1G10200	AT1G22460
AT1G10210	AT1G22540
AT1G10220	AT1G22770
AT1G10460	AT1G25220
AT1G10540	AT1G25230
AT1G10650	AT1G25240
AT1G10652	AT1G25450
AT1G10740	AT1G25460
AT1G10745	AT1G27720
AT1G10747	AT1G27730
AT1G10870	AT1G28370
AT1G11260	AT1G28375
AT1G11330	AT1G28380
AT1G11540	AT1G29020
AT1G11545	AT1G29220
AT1G11560	AT1G29230
AT1G11570	AT1G29670
AT1G11572	AT1G30755
AT1G11820	AT1G32780
AT1G11840	AT1G33790
AT1G12140	AT1G35310
AT1G12340	AT1G43160
AT1G12350	AT1G43170
AT1G12440	AT1G44160
AT1G12450	AT1G44170
AT1G12460	AT1G44830
AT1G12990	AT1G45616
AT1G13210	AT1G45688
AT1G13220	AT1G48930
AT1G13270	AT1G48950
AT1G13370	AT1G50954
AT1G13380	AT1G50960
AT1G13860	AT1G51840
AT1G13870	AT1G51940
AT1G13880	AT1G52890
AT1G13890	AT1G53310
AT1G14030	AT1G53690
AT1G14710	AT1G53830
AT1G15040	AT1G55430
AT1G15045	AT1G57980
AT1G15180	AT1G57990
AT1G15190	AT1G58110
AT1G15210	AT1G58120
AT1G15215	AT1G58122
AT1G15340	AT1G60095
AT1G15350	AT1G61260
AT1G15360	AT1G62380
AT1G15750	AT1G62420
AT1G16130	AT1G62430
AT1G16170	AT1G62440
AT1G16180	AT1G62520
AT1G16190	AT1G63020
AT1G16840	AT1G63840
AT1G16850	AT1G64385
AT1G16858	AT1G64400
AT1G16860	AT1G64405
AT1G17060	AT1G64460
AT1G17070	AT1G64470
AT1G17345	AT1G65310
AT1G17350	AT1G66145
AT1G17620	AT1G66150
AT1G17630	AT1G66160
AT1G17744	AT1G66180
AT1G18200	AT1G67230
AT1G18300	AT1G68300
AT1G18370	AT1G68320
AT1G18390	AT1G69310
AT1G18470	AT1G69320
AT1G18480	AT1G69500
AT1G18485	AT1G69510
AT1G18740	AT1G69850
AT1G18750	AT1G70290
AT1G19350	AT1G70490
AT1G19540	AT1G70505
AT1G19770	AT1G70780
AT1G20000	AT1G70782
AT1G20020	AT1G70790
AT1G20090	AT1G70800
AT1G20550	AT1G72140
AT1G20560	AT1G72250
AT1G20630	AT1G72300
AT1G20770	AT1G72310
AT1G20780	AT1G72450
AT1G21810	AT1G72460
AT1G22882	AT1G72470
AT1G22885	AT1G72500
AT1G23020	AT1G72880
AT1G23030	AT1G72890
AT1G23480	AT1G73390
AT1G23860	AT1G73400
AT1G23870	AT1G74650
AT1G24120	AT1G75540
AT1G24160	AT1G75590
AT1G24170	AT1G75750
AT1G25390	AT1G77330
AT1G25540	AT1G77350
AT1G25550	AT1G77530
AT1G27090	AT1G77640
AT1G27290	AT1G78000
AT1G27300	AT1G78080
AT1G27470	AT1G78100
AT1G27480	AT1G78240
AT1G27960	AT1G78970
AT1G27980	AT1G79280
AT1G28240	AT1G79320
AT1G28250	AT1G79330
AT1G28570	AT1G80420
AT1G28580	AT1G80440
AT1G28650	AT1G80530
AT1G28660	AT1G80840
AT1G29330	AT2G01130
AT1G29340	AT2G01140
AT1G31400	AT2G01150
AT1G31410	AT2G01450
AT1G31420	AT2G01460
AT1G31460	AT2G01500
AT1G31470	AT2G01850
AT1G31480	AT2G01910
AT1G31875	AT2G02700
AT1G31880	AT2G02710
AT1G32400	AT2G02720
AT1G32410	AT2G04515
AT1G32415	AT2G14210
AT1G32700	AT2G14900
AT1G34560	AT2G16250
AT1G35350	AT2G16660
AT1G35440	AT2G17550
AT1G35460	AT2G18980
AT1G45248	AT2G19760
AT1G45249	AT2G19880
AT1G48240	AT2G20080
AT1G48300	AT2G21140
AT1G48310	AT2G21150
AT1G48320	AT2G22795
AT1G48325	AT2G23170
AT1G48605	AT2G23171
AT1G50050	AT2G23290
AT1G50110	AT2G25440
AT1G50120	AT2G25780
AT1G52540	AT2G25800
AT1G52565	AT2G25940
AT1G52750	AT2G25950
AT1G52760	AT2G26280
AT1G53180	AT2G26290
AT1G53366	AT2G26300
AT1G53708	AT2G27080
AT1G53730	AT2G27500
AT1G54130	AT2G27505
AT1G54690	AT2G27680
AT1G54700	AT2G27690
AT1G54760	AT2G28130
AT1G54770	AT2G28690
AT1G55330	AT2G29080
AT1G55340	AT2G29420
AT1G59690	AT2G29440
AT1G60380	AT2G29460
AT1G61100	AT2G29470
AT1G61360	AT2G29990
AT1G61667	AT2G30040
AT1G61670	AT2G30100
AT1G61850	AT2G30220
AT1G63080	AT2G30230
AT1G63120	AT2G30320
AT1G63130	AT2G30330
AT1G63490	AT2G30360
AT1G63500	AT2G30540
AT1G64200	AT2G30550
AT1G64220	AT2G30560
AT1G64230	AT2G30720
AT1G64235	AT2G30740
AT1G64520	AT2G30990
AT1G65710	AT2G31005
AT1G65720	AT2G32130
AT1G65730	AT2G32140
AT1G66260	AT2G32150
AT1G67350	AT2G32830
AT1G67560	AT2G33175
AT1G67900	AT2G33180
AT1G68020	AT2G33190
AT1G68430	AT2G33470
AT1G68440	AT2G33480
AT1G69260	AT2G33490
AT1G69630	AT2G34610
AT1G69640	AT2G34620
AT1G69990	AT2G34630
AT1G70080	AT2G34820
AT1G70090	AT2G36000
AT1G70100	AT2G36380
AT1G70210	AT2G36880
AT1G70250	AT2G36881
AT1G70410	AT2G36885
AT1G70610	AT2G36890
AT1G70990	AT2G37740
AT1G71440	AT2G37750
AT1G71450	AT2G37760
AT1G71960	AT2G38240
AT1G72141	AT2G38250
AT1G72150	AT2G39210
AT1G72420	AT2G39360
AT1G72730	AT2G39710
AT1G72740	AT2G39870
AT1G72750	AT2G40140
AT1G73090	AT2G40840
AT1G73100	AT2G41230
AT1G73490	AT2G41233
AT1G73960	AT2G41300
AT1G73965	AT2G41310
AT1G73970	AT2G42010
AT1G74440	AT2G42030
AT1G74448	AT2G42040
AT1G74450	AT2G42140
AT1G75388	AT2G42150
AT1G75390	AT2G42280
AT1G75440	AT2G42490
AT1G75717	AT2G42880
AT1G75790	AT2G42885
AT1G75810	AT2G42890
AT1G75840	AT2G43040
AT1G76090	AT2G43050
AT1G76150	AT2G43060
AT1G77410	AT2G43290
AT1G77420	AT2G43310
AT1G77440	AT2G43340
AT1G77690	AT2G44070
AT1G77700	AT2G44500
AT1G77710	AT2G45730
AT1G78040	AT2G45750
AT1G78050	AT2G46970
AT1G78110	AT2G47000
AT1G78600	AT2G47010
AT1G78820	AT3G01350
AT1G78830	AT3G04070
AT1G78840	AT3G05390
AT1G78850	AT3G05400
AT1G78880	AT3G05490
AT1G78882	AT3G05500
AT1G78890	AT3G05890
AT1G79150	AT3G05910
AT1G79170	AT3G05920
AT1G79260	AT3G05930
AT1G79410	AT3G06500
AT1G79650	AT3G06770
AT1G79660	AT3G07360
AT2G01200	AT3G11165
AT2G01470	AT3G11180
AT2G01480	AT3G11370
AT2G01820	AT3G11380
AT2G01830	AT3G11410
AT2G01860	AT3G14050
AT2G06850	AT3G14350
AT2G07050	AT3G14360
AT2G14260	AT3G14810
AT2G14270	AT3G14820
AT2G14890	AT3G14840
AT2G15820	AT3G16140
AT2G15830	AT3G16150
AT2G16370	AT3G16240
AT2G16380	AT3G16890
AT2G17230	AT3G16900
AT2G17240	AT3G18290
AT2G17250	AT3G18940
AT2G17500	AT3G20300
AT2G17510	AT3G20820
AT2G17870	AT3G21320
AT2G18090	AT3G21338
AT2G19570	AT3G21500
AT2G20370	AT3G21510
AT2G20720	AT3G21520
AT2G20740	AT3G21770
AT2G21120	AT3G21860
AT2G21170	AT3G22800
AT2G21180	AT3G22810
AT2G22125	AT3G23090
AT2G22160	AT3G23100
AT2G22170	AT3G23210
AT2G22180	AT3G23220
AT2G22200	AT3G23550
AT2G22201	AT3G23630
AT2G22650	AT3G25650
AT2G22660	AT3G25655
AT2G22780	AT3G25719
AT2G22830	AT3G27180
AT2G22840	AT3G27390
AT2G22880	AT3G27400
AT2G23690	AT3G27960
AT2G23770	AT3G28340
AT2G24370	AT3G29250
AT2G24395	AT3G29810
AT2G25190	AT3G43220
AT2G25200	AT3G45710
AT2G25210	AT3G45720
AT2G25240	AT3G45730
AT2G25250	AT3G45740
AT2G25460	AT3G46280
AT2G25470	AT3G47200
AT2G25482	AT3G47500
AT2G26120	AT3G47510
AT2G26350	AT3G48360
AT2G26370	AT3G48560
AT2G26620	AT3G48570
AT2G26640	AT3G48580
AT2G26710	AT3G49920
AT2G26740	AT3G49940
AT2G27040	AT3G50050
AT2G27050	AT3G50060
AT2G27060	AT3G50330
AT2G27860	AT3G50337
AT2G28180	AT3G50560
AT2G28560	AT3G50660
AT2G28570	AT3G51700
AT2G28580	AT3G51710
AT2G29550	AT3G51720
AT2G29560	AT3G52450
AT2G29720	AT3G52460
AT2G29730	AT3G53460
AT2G29740	AT3G53480
AT2G30700	AT3G56230
AT2G31725	AT3G56250
AT2G31730	AT3G56990
AT2G32760	AT3G57030
AT2G32765	AT3G57040
AT2G33060	AT3G57990
AT2G33560	AT3G58000
AT2G33570	AT3G58620
AT2G33585	AT3G60540
AT2G33610	AT3G60550
AT2G33700	AT3G60560
AT2G33705	AT3G60870
AT2G34720	AT3G60880
AT2G34730	AT3G61890
AT2G34750	AT3G62270
AT2G34770	AT3G62690
AT2G34780	AT3G63010
AT2G35035	AT4G00330
AT2G35040	AT4G00335
AT2G35050	AT4G00340
AT2G35450	AT4G00430
AT2G35480	AT4G01140
AT2G35900	AT4G01150
AT2G35910	AT4G01245
AT2G35920	AT4G01250
AT2G36070	AT4G01350
AT2G36080	AT4G01670
AT2G36310	AT4G01671
AT2G36325	AT4G01690
AT2G36410	AT4G01720
AT2G37025	AT4G02160
AT2G37035	AT4G02170
AT2G37170	AT4G02180
AT2G37180	AT4G02325
AT2G37975	AT4G02330
AT2G38610	AT4G03505
AT2G38620	AT4G03510
AT2G38740	AT4G04700
AT2G38770	AT4G04745
AT2G38780	AT4G04750
AT2G39130	AT4G05150
AT2G39140	AT4G08949
AT2G39180	AT4G08950
AT2G39190	AT4G09153
AT2G39380	AT4G10810
AT2G39390	AT4G10820
AT2G39400	AT4G12420
AT2G39410	AT4G14010
AT2G39445	AT4G14020
AT2G39450	AT4G14130
AT2G39460	AT4G16670
AT2G39470	AT4G16780
AT2G39770	AT4G17800
AT2G39780	AT4G18010
AT2G39950	AT4G18380
AT2G39970	AT4G18440
AT2G39980	AT4G18450
AT2G40110	AT4G18470
AT2G40113	AT4G19220
AT2G40940	AT4G19520
AT2G40970	AT4G19530
AT2G40980	AT4G20000
AT2G41110	AT4G21680
AT2G41130	AT4G21745
AT2G41380	AT4G21990
AT2G41630	AT4G22000
AT2G41640	AT4G22010
AT2G41650	AT4G22190
AT2G41830	AT4G22770
AT2G42180	AT4G23750
AT2G42190	AT4G23870
AT2G42380	AT4G24060
AT2G42580	AT4G24480
AT2G43130	AT4G27260
AT2G43260	AT4G28540
AT2G44030	AT4G29130
AT2G44680	AT4G30170
AT2G44690	AT4G30200
AT2G44700	AT4G30960
AT2G45630	AT4G31800
AT2G45670	AT4G32300
AT2G46070	AT4G33400
AT2G46080	AT4G33420
AT2G46090	AT4G33980
AT2G46100	AT4G34588
AT2G46225	AT4G34590
AT2G46270	AT4G35090
AT2G46670	AT4G35470
AT2G46680	AT4G36770
AT2G46780	AT4G36780
AT2G46787	AT4G36790
AT2G46790	AT4G36890
AT2G47160	AT4G36900
AT2G47450	AT4G36920
AT2G47700	AT4G37070
AT2G47710	AT4G37260
AT3G01440	AT4G37400
AT3G01470	AT4G37410
AT3G01472	AT4G37540
AT3G01480	AT4G37550
AT3G01840	AT4G39403
AT3G01850	AT4G39700
AT3G01860	AT5G01210
AT3G01870	AT5G01380
AT3G01960	AT5G01849
AT3G01970	AT5G01850
AT3G01990	AT5G02760
AT3G02140	AT5G03040
AT3G02450	AT5G03280
AT3G02468	AT5G03370
AT3G02470	AT5G04110
AT3G02480	AT5G04120
AT3G02880	AT5G04820
AT3G03150	AT5G04920
AT3G03170	AT5G04930
AT3G03180	AT5G05590
AT3G03190	AT5G05598
AT3G04000	AT5G05600
AT3G04010	AT5G06280
AT3G04020	AT5G06560
AT3G04730	AT5G06790
AT3G04732	AT5G06800
AT3G04740	AT5G07571
AT3G05820	AT5G07580
AT3G05840	AT5G10770
AT3G05900	AT5G10780
AT3G06690	AT5G10950
AT3G06700	AT5G10960
AT3G06720	AT5G11950
AT3G06970	AT5G12340
AT3G06985	AT5G12350
AT3G07450	AT5G13180
AT3G07460	AT5G15210
AT3G07480	AT5G16567
AT3G07470	AT5G17640
AT3G07490	AT5G18860
AT3G07540	AT5G19025
AT3G07550	AT5G19030
AT3G07890	AT5G19040
AT3G07900	AT5G19050
AT3G07980	AT5G20820
AT3G07990	AT5G21120
AT3G08680	AT5G23450
AT3G09010	AT5G23460
AT3G09980	AT5G23470
AT3G10720	AT5G24090
AT3G10760	AT5G24100
AT3G11770	AT5G24210
AT3G11773	AT5G25140
AT3G11780	AT5G25300
AT3G11800	AT5G25820
AT3G11810	AT5G33330
AT3G12100	AT5G33340
AT3G12110	AT5G37260
AT3G12300	AT5G38020
AT3G12320	AT5G38710
AT3G12590	AT5G39610
AT3G12600	AT5G40580
AT3G12620	AT5G40590
AT3G12640	AT5G40595
AT3G13403	AT5G40900
AT3G13530	AT5G41610
AT3G13540	AT5G41614
AT3G13700	AT5G41620
AT3G13710	AT5G42203
AT3G13720	AT5G42210
AT3G13800	AT5G42242
AT3G13870	AT5G42260
AT3G13880	AT5G42580
AT3G13882	AT5G43890
AT3G14020	AT5G44120
AT3G14225	AT5G44130
AT3G14590	AT5G44140
AT3G14595	AT5G44610
AT3G14600	AT5G44790
AT3G14610	AT5G45100
AT3G14860	AT5G45120
AT3G14870	AT5G45510
AT3G14880	AT5G45940
AT3G14890	AT5G45950
AT3G15480	AT5G47230
AT3G15490	AT5G48000
AT3G15500	AT5G48560
AT3G15810	AT5G48870
AT3G15830	AT5G49370
AT3G16350	AT5G49460
AT3G16565	AT5G50760
AT3G16712	AT5G51550
AT3G16780	AT5G51560
AT3G16785	AT5G52010
AT3G16860	AT5G52020
AT3G17240	AT5G52030
AT3G17250	AT5G52520
AT3G17390	AT5G52882
AT3G17400	AT5G53250
AT3G17410	AT5G53500
AT3G17440	AT5G53760
AT3G17860	AT5G53900
AT3G17880	AT5G53980
AT3G18035	AT5G54010
AT3G18040	AT5G54020
AT3G18230	AT5G54145
AT3G18700	AT5G54490
AT3G18710	AT5G54650
AT3G18779	AT5G54660
AT3G18780	AT5G55910
AT3G18790	AT5G56980
AT3G18810	AT5G57040
AT3G18820	AT5G57050
AT3G19000	AT5G57110
AT3G19400	AT5G57340
AT3G19700	AT5G57400
AT3G19970	AT5G57690
AT3G19980	AT5G58900
AT3G20070	AT5G59220
AT3G20080	AT5G59230
AT3G20510	AT5G59870
AT3G20520	AT5G59880
AT3G23080	AT5G59890
AT3G23150	AT5G60660
AT3G23167	AT5G60670
AT3G23170	AT5G60680
AT3G23440	AT5G61780
AT3G23730	AT5G62430
AT3G23740	AT5G62460
AT3G23750	AT5G62950
AT3G23880	AT5G62960
AT3G23890	AT5G64570
AT3G24110	AT5G65100
AT3G24120	AT5G65120
AT3G24480	AT5G65670
AT3G24530	AT5G67060
AT3G24560	AT5G67070
AT3G25110	AT5G67080
AT3G25500	AT5G67390
AT3G26300	AT5G67411
AT3G26310
AT3G26810
AT3G26960
AT3G26980
AT3G27050
AT3G27060
AT3G27510
AT3G27520
AT3G27540
AT3G27570
AT3G27580
AT3G27590
AT3G44620
AT3G45440
AT3G45970
AT3G46000
AT3G46010
AT3G46040
AT3G46620
AT3G46630
AT3G46640
AT3G46830
AT3G46840
AT3G47420
AT3G47430
AT3G47440
AT3G47680
AT3G47690
AT3G48690
AT3G48710
AT3G49580
AT3G49590
AT3G49980
AT3G49990
AT3G50000
AT3G50130
AT3G50140
AT3G50808
AT3G50810
AT3G50820
AT3G50830
AT3G51410
AT3G51420
AT3G51430
AT3G51950
AT3G51970
AT3G52180
AT3G52880
AT3G52890
AT3G53342
AT3G54210
AT3G54230
AT3G54310
AT3G54804
AT3G54810
AT3G55430
AT3G55440
AT3G56190
AT3G56200
AT3G56760
AT3G57330
AT3G57340
AT3G57410
AT3G57920
AT3G57930
AT3G57940
AT3G58120
AT3G59220
AT3G59340
AT3G59350
AT3G59910
AT3G59920
AT3G60030
AT3G60320
AT3G60330
AT3G60510
AT3G60520
AT3G60860
AT3G60980
AT3G61010
AT3G61260
AT3G61270
AT3G61420
AT3G61430
AT3G61440
AT3G61450
AT3G61570
AT3G61571
AT3G61580
AT3G61980
AT3G62420
AT3G62422
AT3G62570
AT3G62710
AT3G62720
AT3G62830
AT3G62850
AT3G63120
AT3G63130
AT3G63310
AT4G01110
AT4G01120
AT4G01130
AT4G01328
AT4G01330
AT4G01335
AT4G01575
AT4G01580
AT4G01860
AT4G01870
AT4G01883
AT4G02530
AT4G02540
AT4G02620
AT4G02630
AT4G02640
AT4G02715
AT4G02725
AT4G03130
AT4G03140
AT4G04610
AT4G05020
AT4G05590
AT4G12090
AT4G12730
AT4G13040
AT4G13330
AT4G13340
AT4G13350
AT4G13360
AT4G13650
AT4G13670
AT4G14030
AT4G14070
AT4G14080
AT4G14096
AT4G14230
AT4G15236
AT4G15545
AT4G15550
AT4G16144
AT4G16380
AT4G16500
AT4G16510
AT4G16560
AT4G16970
AT4G16980
AT4G17453
AT4G17500
AT4G17610
AT4G17616
AT4G20850
AT4G20860
AT4G21850
AT4G22350
AT4G22360
AT4G22830
AT4G22840
AT4G22850
AT4G22860
AT4G23460
AT4G23470
AT4G23510
AT4G23640
AT4G23650
AT4G23730
AT4G23840
AT4G24100
AT4G24204
AT4G24560
AT4G24570
AT4G24740
AT4G25190
AT4G25210
AT4G25220
AT4G25450
AT4G25470
AT4G25700
AT4G25707
AT4G25810
AT4G25820
AT4G25830
AT4G25835
AT4G26080
AT4G26090
AT4G26480
AT4G27090
AT4G27100
AT4G27270
AT4G27280
AT4G27290
AT4G27410
AT4G27415
AT4G27650
AT4G27654
AT4G27657
AT4G27780
AT4G28230
AT4G28240
AT4G28330
AT4G28340
AT4G28350
AT4G28620
AT4G28630
AT4G28640
AT4G28650
AT4G28670
AT4G28840
AT4G29310
AT4G29940
AT4G29950
AT4G30360
AT4G30370
AT4G30380
AT4G30480
AT4G31355
AT4G31360
AT4G31540
AT4G32020
AT4G32040
AT4G32070
AT4G32140
AT4G32150
AT4G32160
AT4G32340
AT4G32342
AT4G32350
AT4G32410
AT4G32480
AT4G32520
AT4G33985
AT4G34200
AT4G34210
AT4G34530
AT4G34540
AT4G35320
AT4G35335
AT4G35480
AT4G35490
AT4G35500
AT4G36000
AT4G37240
AT4G37610
AT4G38400
AT4G38401
AT4G38410
AT4G38420
AT4G38510
AT4G38520
AT4G38530
AT4G38690
AT4G38700
AT4G38710
AT4G38730
AT4G38810
AT4G38825
AT4G38830
AT4G39340
AT4G39350
AT4G39660
AT4G40045
AT4G40050
AT4G40060
AT4G40070
AT4G40080
AT5G01470
AT5G01480
AT5G01790
AT5G01810
AT5G01820
AT5G02210
AT5G02220
AT5G02230
AT5G02240
AT5G02410
AT5G02420
AT5G02430
AT5G02470
AT5G02480
AT5G02490
AT5G02500
AT5G02510
AT5G03350
AT5G03360
AT5G03520
AT5G03530
AT5G03540
AT5G03730
AT5G03740
AT5G04830
AT5G04840
AT5G05140
AT5G05170
AT5G05180
AT5G05430
AT5G05440
AT5G05450
AT5G05880
AT5G05890
AT5G06390
AT5G06400
AT5G06970
AT5G06980
AT5G06990
AT5G07100
AT5G07110
AT5G07120
AT5G07130
AT5G07140
AT5G07220
AT5G08080
AT5G08090
AT5G08150
AT5G09440
AT5G09445
AT5G09450
AT5G09850
AT5G09860
AT5G09890
AT5G10090
AT5G10330
AT5G10340
AT5G10420
AT5G10430
AT5G10550
AT5G10740
AT5G10750
AT5G11160
AT5G11416
AT5G11430
AT5G11700
AT5G11710
AT5G11740
AT5G11750
AT5G11770
AT5G12150
AT5G13710
AT5G13720
AT5G14770
AT5G14780
AT5G14900
AT5G14920
AT5G14930
AT5G15340
AT5G15948
AT5G15950
AT5G16730
AT5G16910
AT5G18490
AT5G18660
AT5G18661
AT5G18670
AT5G19200
AT5G19210
AT5G19760
AT5G19770
AT5G19780
AT5G19800
AT5G19820
AT5G19830
AT5G20170
AT5G20190
AT5G20200
AT5G20260
AT5G20270
AT5G21920
AT5G21930
AT5G22660
AT5G22670
AT5G22680
AT5G22690
AT5G22780
AT5G23210
AT5G23340
AT5G23740
AT5G23750
AT5G23830
AT5G23840
AT5G23920
AT5G23930
AT5G24000
AT5G24010
AT5G24020
AT5G25240
AT5G25250
AT5G26740
AT5G26742
AT5G35180
AT5G35570
AT5G35750
AT5G36880
AT5G38480
AT5G40340
AT5G40960
AT5G40970
AT5G42100
AT5G43270
AT5G43310
AT5G43780
AT5G44030
AT5G44240
AT5G44250
AT5G44340
AT5G44345
AT5G44350
AT5G44390
AT5G45720
AT5G46320
AT5G46330
AT5G47175
AT5G47180
AT5G47200
AT5G47635
AT5G47640
AT5G48840
AT5G49350
AT5G49525
AT5G49690
AT5G49700
AT5G49710
AT5G49720
AT5G50180
AT5G50900
AT5G51680
AT5G51890
AT5G51900
AT5G53440
AT5G53450
AT5G54380
AT5G55520
AT5G55530
AT5G55840
AT5G55850
AT5G55855
AT5G56170
AT5G56740
AT5G56990
AT5G57000
AT5G57010
AT5G57100
AT5G57660
AT5G58330
AT5G58350
AT5G59530
AT5G59540
AT5G60260
AT5G60270
AT5G60280
AT5G60300
AT5G60310
AT5G60920
AT5G61000
AT5G61010
AT5G61220
AT5G61228
AT5G61230
AT5G61240
AT5G61440
AT5G61590
AT5G61800
AT5G61810
AT5G61830
AT5G61990
AT5G61997
AT5G62000
AT5G62090
AT5G62100
AT5G62390
AT5G62410
AT5G62510
AT5G62520
AT5G62850
AT5G62880
AT5G63490
AT5G63510
AT5G63790
AT5G63800
AT5G64130
AT5G64170
AT5G64190
AT5G64260
AT5G64270
AT5G64310
AT5G64420
AT5G64650
AT5G64870
AT5G64890
AT5G64900
AT5G65200
AT5G65205
AT5G65207
AT5G65210
AT5G65220
AT5G65390
AT5G65400
AT5G65430
AT5G65440
AT5G65460
AT5G65470
AT5G65630
AT5G66050
AT5G66052
AT5G66060
AT5G66190
AT5G66200
AT5G66620
AT5G66910
AT5G66920
AT5G66930
AT5G66950
AT5G67290
AT5G67300
AT5G67480
AT5G67500
AT5G67510
AT5G67530

## Sheet: TableS2
Table S2. Gene lists 'states 1 or 2' and 'state 4'. Raw data for ChIP-Seq replicate 1 (SRX216234 dataset) were processed according to the procedure described in Supplementary Data 1.
states 1 or 2	state 4
AT1G01200	AT1G02800
AT1G01210	AT1G02810
AT1G01220	AT1G02813
AT1G01530	AT1G04120
AT1G01540	AT1G04130
AT1G01620	AT1G04240
AT1G01630	AT1G06148
AT1G02410	AT1G07860
AT1G02590	AT1G07870
AT1G02620	AT1G08640
AT1G03300	AT1G08930
AT1G03310	AT1G09940
AT1G03457	AT1G09950
AT1G03740	AT1G09960
AT1G03860	AT1G10120
AT1G03870	AT1G10130
AT1G03880	AT1G11360
AT1G05010	AT1G12570
AT1G05020	AT1G12580
AT1G05710	AT1G12672
AT1G05810	AT1G12740
AT1G06400	AT1G13250
AT1G06410	AT1G14870
AT1G07150	AT1G14910
AT1G09550	AT1G14920
AT1G09560	AT1G15380
AT1G10020	AT1G16360
AT1G10030	AT1G16370
AT1G10190	AT1G19835
AT1G10200	AT1G19900
AT1G10210	AT1G19910
AT1G10220	AT1G20050
AT1G10460	AT1G21060
AT1G10540	AT1G21900
AT1G10740	AT1G21970
AT1G10745	AT1G21980
AT1G10747	AT1G22180
AT1G11260	AT1G22190
AT1G11540	AT1G22300
AT1G11545	AT1G22310
AT1G11560	AT1G22330
AT1G11570	AT1G22460
AT1G12440	AT1G22540
AT1G12450	AT1G27720
AT1G12460	AT1G27730
AT1G12600	AT1G28370
AT1G12610	AT1G28375
AT1G13270	AT1G28380
AT1G13370	AT1G29020
AT1G13380	AT1G29220
AT1G13860	AT1G29230
AT1G13870	AT1G29670
AT1G13880	AT1G30490
AT1G13890	AT1G30755
AT1G15040	AT1G31360
AT1G15045	AT1G32090
AT1G15180	AT1G32763
AT1G15190	AT1G35310
AT1G15210	AT1G43160
AT1G15215	AT1G43170
AT1G15385	AT1G44170
AT1G15410	AT1G44830
AT1G15750	AT1G45616
AT1G16170	AT1G45688
AT1G16180	AT1G51840
AT1G16190	AT1G51940
AT1G17060	AT1G53690
AT1G17070	AT1G53700
AT1G17230	AT1G53830
AT1G17280	AT1G57980
AT1G17285	AT1G57990
AT1G17290	AT1G58110
AT1G17345	AT1G58120
AT1G17350	AT1G58122
AT1G17620	AT1G60095
AT1G17630	AT1G61260
AT1G18200	AT1G62380
AT1G18740	AT1G62430
AT1G18750	AT1G62440
AT1G19530	AT1G62520
AT1G19540	AT1G63840
AT1G20020	AT1G64385
AT1G20090	AT1G65310
AT1G20290	AT1G66145
AT1G20310	AT1G66150
AT1G20560	AT1G66160
AT1G20770	AT1G66180
AT1G20780	AT1G67230
AT1G21810	AT1G67325
AT1G22810	AT1G69040
AT1G22830	AT1G69500
AT1G22840	AT1G69510
AT1G22882	AT1G69850
AT1G22885	AT1G70060
AT1G23020	AT1G70290
AT1G23030	AT1G70940
AT1G24100	AT1G70985
AT1G24160	AT1G72140
AT1G25540	AT1G72250
AT1G25550	AT1G72300
AT1G27440	AT1G72310
AT1G27460	AT1G72450
AT1G27910	AT1G72460
AT1G27920	AT1G72470
AT1G27960	AT1G72500
AT1G27980	AT1G72880
AT1G28650	AT1G72890
AT1G28660	AT1G73330
AT1G28670	AT1G73340
AT1G28680	AT1G74650
AT1G29330	AT1G75590
AT1G29340	AT1G75750
AT1G29400	AT1G77640
AT1G32080	AT1G78000
AT1G32400	AT1G78100
AT1G32410	AT1G78240
AT1G32415	AT1G79280
AT1G32690	AT1G79320
AT1G33250	AT1G79330
AT1G35140	AT1G80420
AT1G35350	AT1G80440
AT1G45248	AT2G01140
AT1G45249	AT2G01150
AT1G48300	AT2G01850
AT1G48605	AT2G01910
AT1G50450	AT2G02700
AT1G50460	AT2G02710
AT1G52540	AT2G02720
AT1G53366	AT2G14210
AT1G53730	AT2G14900
AT1G54130	AT2G16660
AT1G54760	AT2G16668
AT1G54770	AT2G17550
AT1G55330	AT2G19760
AT1G55340	AT2G19800
AT1G57680	AT2G22795
AT1G58270	AT2G23290
AT1G58440	AT2G23810
AT1G58450	AT2G23820
AT1G59690	AT2G24765
AT1G61100	AT2G25000
AT1G61360	AT2G25010
AT1G61667	AT2G25440
AT1G61670	AT2G25780
AT1G61850	AT2G25800
AT1G63130	AT2G25810
AT1G63490	AT2G26130
AT1G63500	AT2G26135
AT1G64200	AT2G26290
AT1G64220	AT2G26300
AT1G64230	AT2G27080
AT1G64235	AT2G27680
AT1G65710	AT2G27690
AT1G65720	AT2G28130
AT1G65730	AT2G29080
AT1G67350	AT2G29460
AT1G67900	AT2G29470
AT1G68660	AT2G29990
AT1G68670	AT2G30040
AT1G68680	AT2G30220
AT1G69260	AT2G30230
AT1G70080	AT2G30320
AT1G70090	AT2G30330
AT1G70100	AT2G30360
AT1G70250	AT2G30540
AT1G70410	AT2G30550
AT1G71440	AT2G30560
AT1G71450	AT2G30980
AT1G71960	AT2G30985
AT1G72141	AT2G30990
AT1G72150	AT2G31005
AT1G72420	AT2G32130
AT1G72730	AT2G32140
AT1G72740	AT2G32150
AT1G72750	AT2G33175
AT1G73090	AT2G33180
AT1G73100	AT2G33190
AT1G74440	AT2G34340
AT1G74450	AT2G34350
AT1G75220	AT2G34355
AT1G75230	AT2G36380
AT1G75388	AT2G36690
AT1G75390	AT2G37740
AT1G75717	AT2G37750
AT1G75840	AT2G37760
AT1G76080	AT2G38630
AT1G76090	AT2G38640
AT1G76150	AT2G38646
AT1G77410	AT2G39210
AT1G77420	AT2G39710
AT1G77440	AT2G40820
AT1G77620	AT2G40830
AT1G77630	AT2G40840
AT1G78040	AT2G41230
AT1G78050	AT2G41233
AT1G78820	AT2G41300
AT1G79050	AT2G41310
AT1G79060	AT2G42010
AT1G79150	AT2G42030
AT1G79650	AT2G42040
AT1G79660	AT2G42140
AT2G01470	AT2G42150
AT2G01480	AT2G42280
AT2G01640	AT2G42490
AT2G01860	AT2G42880
AT2G07050	AT2G42885
AT2G14890	AT2G42890
AT2G15820	AT2G43040
AT2G15830	AT2G43050
AT2G15960	AT2G43290
AT2G15970	AT2G43310
AT2G17230	AT2G43340
AT2G17240	AT2G44070
AT2G17250	AT2G44080
AT2G17500	AT2G44500
AT2G18720	AT2G44650
AT2G18730	AT2G44660
AT2G20370	AT2G44670
AT2G20720	AT2G46690
AT2G20740	AT3G04070
AT2G21120	AT3G04720
AT2G22125	AT3G04721
AT2G22160	AT3G04920
AT2G22170	AT3G04930
AT2G22180	AT3G05390
AT2G22650	AT3G05400
AT2G22660	AT3G05490
AT2G22880	AT3G05500
AT2G23096	AT3G05910
AT2G23100	AT3G05920
AT2G23110	AT3G05930
AT2G23120	AT3G06770
AT2G23118	AT3G07360
AT2G23130	AT3G11165
AT2G23690	AT3G11180
AT2G24370	AT3G11370
AT2G24395	AT3G11380
AT2G25460	AT3G11385
AT2G25470	AT3G11390
AT2G25482	AT3G13490
AT2G26350	AT3G13510
AT2G26370	AT3G14050
AT2G26620	AT3G14350
AT2G26640	AT3G14360
AT2G27310	AT3G14370
AT2G27790	AT3G14810
AT2G27800	AT3G14820
AT2G27860	AT3G14840
AT2G28450	AT3G15950
AT2G28460	AT3G16890
AT2G28560	AT3G16900
AT2G28570	AT3G19390
AT2G28580	AT3G19670
AT2G29550	AT3G20300
AT2G29560	AT3G20820
AT2G29720	AT3G21320
AT2G29730	AT3G21338
AT2G29740	AT3G21500
AT2G30700	AT3G21510
AT2G30920	AT3G21520
AT2G30930	AT3G21770
AT2G31720	AT3G22800
AT2G31725	AT3G22810
AT2G31730	AT3G23210
AT2G33060	AT3G23220
AT2G33470	AT3G23230
AT2G33480	AT3G23240
AT2G33490	AT3G23490
AT2G33560	AT3G23510
AT2G33570	AT3G23550
AT2G34750	AT3G23630
AT2G34770	AT3G24430
AT2G34780	AT3G25650
AT2G35035	AT3G25655
AT2G35040	AT3G27390
AT2G35050	AT3G27400
AT2G35280	AT3G27490
AT2G35310	AT3G27960
AT2G35480	AT3G28340
AT2G35630	AT3G28640
AT2G36070	AT3G28650
AT2G36080	AT3G29034
AT2G36410	AT3G29035
AT2G37975	AT3G29250
AT2G38020	AT3G43220
AT2G38025	AT3G44870
AT2G38040	AT3G44880
AT2G38304	AT3G45700
AT2G38320	AT3G45710
AT2G38740	AT3G45720
AT2G38770	AT3G45730
AT2G38780	AT3G45740
AT2G39770	AT3G46280
AT2G39780	AT3G46290
AT2G39900	AT3G46680
AT2G39910	AT3G46690
AT2G41630	AT3G46700
AT2G41640	AT3G47500
AT2G41650	AT3G47510
AT2G41830	AT3G48360
AT2G41890	AT3G48560
AT2G42180	AT3G48570
AT2G42190	AT3G48580
AT2G42380	AT3G49920
AT2G42580	AT3G49940
AT2G43130	AT3G50010
AT2G44030	AT3G50330
AT2G46225	AT3G50337
AT2G46560	AT3G50560
AT2G46570	AT3G52450
AT2G46780	AT3G52460
AT2G46787	AT3G56370
AT2G46790	AT3G56380
AT2G47480	AT3G56390
AT2G47490	AT3G57040
AT2G47700	AT3G57800
AT2G47710	AT3G57810
AT3G01420	AT3G58620
AT3G01430	AT3G61030
AT3G01440	AT3G63010
AT3G02450	AT4G00330
AT3G02468	AT4G00335
AT3G02470	AT4G00340
AT3G02540	AT4G00430
AT3G04000	AT4G01350
AT3G04730	AT4G01670
AT3G04740	AT4G01671
AT3G05820	AT4G01690
AT3G05840	AT4G02160
AT3G05880	AT4G02170
AT3G05900	AT4G02180
AT3G06690	AT4G02325
AT3G06700	AT4G02330
AT3G06720	AT4G04700
AT3G07450	AT4G04745
AT3G07460	AT4G04750
AT3G07480	AT4G05150
AT3G07470	AT4G08949
AT3G07490	AT4G08950
AT3G07980	AT4G09153
AT3G07990	AT4G09890
AT3G08680	AT4G10810
AT3G09980	AT4G10820
AT3G10760	AT4G12420
AT3G11410	AT4G14010
AT3G11420	AT4G14020
AT3G11770	AT4G14130
AT3G11773	AT4G15610
AT3G11780	AT4G16860
AT3G11800	AT4G16880
AT3G11810	AT4G17800
AT3G12100	AT4G18010
AT3G12110	AT4G18440
AT3G12560	AT4G18450
AT3G12620	AT4G18470
AT3G12640	AT4G18700
AT3G12920	AT4G19520
AT3G13530	AT4G19530
AT3G13540	AT4G20000
AT3G13700	AT4G21680
AT3G13710	AT4G21990
AT3G13720	AT4G22000
AT3G13750	AT4G22010
AT3G13870	AT4G22190
AT3G13880	AT4G23750
AT3G13882	AT4G23870
AT3G14230	AT4G24060
AT3G14240	AT4G26880
AT3G14590	AT4G26890
AT3G14600	AT4G27260
AT3G14610	AT4G27300
AT3G15200	AT4G27310
AT3G15210	AT4G29780
AT3G15480	AT4G29940
AT3G15490	AT4G32300
AT3G15810	AT4G33400
AT3G15830	AT4G33420
AT3G16420	AT4G34410
AT3G16430	AT4G34588
AT3G16565	AT4G34590
AT3G16780	AT4G35090
AT3G16785	AT4G35470
AT3G17390	AT4G36770
AT3G17400	AT4G36780
AT3G17410	AT4G36790
AT3G17650	AT4G36890
AT3G18040	AT4G36900
AT3G18230	AT4G37260
AT3G18779	AT4G37400
AT3G18780	AT4G37890
AT3G18790	AT4G39070
AT3G18810	AT4G39080
AT3G18820	AT4G39403
AT3G19000	AT4G39700
AT3G19020	AT5G01210
AT3G19030	AT5G01380
AT3G19035	AT5G02020
AT3G20510	AT5G02021
AT3G20520	AT5G03040
AT3G22380	AT5G03370
AT3G23150	AT5G04110
AT3G23167	AT5G04120
AT3G23170	AT5G04920
AT3G23740	AT5G04930
AT3G23750	AT5G05590
AT3G23880	AT5G05598
AT3G23890	AT5G05600
AT3G24040	AT5G07571
AT3G24480	AT5G07580
AT3G24560	AT5G08790
AT3G24900	AT5G10170
AT3G24929	AT5G10180
AT3G25500	AT5G10950
AT3G25716	AT5G10960
AT3G25717	AT5G13180
AT3G26300	AT5G16567
AT3G26310	AT5G17640
AT3G26960	AT5G18270
AT3G27510	AT5G20700
AT3G27520	AT5G20710
AT3G27540	AT5G20820
AT3G27570	AT5G21120
AT3G27580	AT5G22880
AT3G27590	AT5G22890
AT3G44250	AT5G22900
AT3G44260	AT5G24030
AT3G45970	AT5G24090
AT3G46000	AT5G24100
AT3G46010	AT5G24210
AT3G46040	AT5G25140
AT3G50050	AT5G25810
AT3G51550	AT5G39610
AT3G51950	AT5G40580
AT3G51970	AT5G40590
AT3G52880	AT5G40595
AT3G52890	AT5G40890
AT3G54040	AT5G40900
AT3G54050	AT5G41610
AT3G54400	AT5G41614
AT3G54410	AT5G41620
AT3G54420	AT5G42203
AT3G54804	AT5G42210
AT3G54810	AT5G42242
AT3G55430	AT5G42260
AT3G55440	AT5G44120
AT3G55730	AT5G44130
AT3G56000	AT5G44140
AT3G56010	AT5G44610
AT3G56190	AT5G44790
AT3G56200	AT5G45100
AT3G56760	AT5G45120
AT3G57410	AT5G45940
AT3G57920	AT5G45950
AT3G57930	AT5G46050
AT3G58120	AT5G46070
AT3G59340	AT5G47230
AT3G59350	AT5G48000
AT3G60030	AT5G48560
AT3G60250	AT5G50760
AT3G60260	AT5G51550
AT3G60510	AT5G51560
AT3G60520	AT5G51680
AT3G60950	AT5G52010
AT3G61010	AT5G52020
AT3G61260	AT5G52030
AT3G61270	AT5G52520
AT3G61571	AT5G52882
AT3G61580	AT5G53250
AT3G61980	AT5G53760
AT3G62420	AT5G53900
AT3G62422	AT5G54145
AT3G62570	AT5G54490
AT3G62710	AT5G54650
AT3G62720	AT5G54660
AT3G63120	AT5G55080
AT3G63130	AT5G55910
AT4G01110	AT5G56980
AT4G01120	AT5G57040
AT4G01130	AT5G57050
AT4G01328	AT5G57340
AT4G01330	AT5G57690
AT4G01335	AT5G58900
AT4G01575	AT5G59520
AT4G01580	AT5G60660
AT4G01860	AT5G61780
AT4G01883	AT5G62430
AT4G02530	AT5G62460
AT4G02540	AT5G62900
AT4G02620	AT5G62910
AT4G02630	AT5G62950
AT4G02640	AT5G62960
AT4G03130	AT5G65100
AT4G03140	AT5G65120
AT4G03390	AT5G65160
AT4G05020	AT5G65165
AT4G06598	AT5G65166
AT4G10380	AT5G65670
AT4G13040	AT5G67080
AT4G13330	AT5G67390
AT4G13340
AT4G13350
AT4G13360
AT4G13670
AT4G15545
AT4G15550
AT4G16144
AT4G16380
AT4G17616
AT4G18880
AT4G18890
AT4G21850
AT4G22350
AT4G22360
AT4G23070
AT4G23460
AT4G23470
AT4G23510
AT4G23640
AT4G23650
AT4G23730
AT4G23840
AT4G24100
AT4G24200
AT4G24204
AT4G24210
AT4G24220
AT4G24560
AT4G24570
AT4G24740
AT4G24972
AT4G25450
AT4G25470
AT4G25810
AT4G27650
AT4G27654
AT4G27657
AT4G28840
AT4G29310
AT4G30060
AT4G30064
AT4G30067
AT4G30260
AT4G30270
AT4G30360
AT4G30370
AT4G30380
AT4G30400
AT4G30430
AT4G30480
AT4G30840
AT4G30860
AT4G31351
AT4G31354
AT4G31355
AT4G31360
AT4G31540
AT4G31550
AT4G31560
AT4G32070
AT4G32140
AT4G32150
AT4G32160
AT4G32340
AT4G32342
AT4G32350
AT4G32410
AT4G32480
AT4G32520
AT4G32820
AT4G32830
AT4G33530
AT4G33540
AT4G33985
AT4G34200
AT4G34210
AT4G35320
AT4G35335
AT4G35480
AT4G35490
AT4G35500
AT4G35790
AT4G36000
AT4G37240
AT4G37560
AT4G37590
AT4G37608
AT4G38400
AT4G38401
AT4G38420
AT4G38690
AT4G38700
AT4G39660
AT4G40050
AT4G40060
AT4G40070
AT4G40080
AT5G01450
AT5G01460
AT5G01830
AT5G02210
AT5G02220
AT5G02230
AT5G02240
AT5G02420
AT5G02430
AT5G02490
AT5G02500
AT5G02510
AT5G03350
AT5G03360
AT5G03520
AT5G03530
AT5G03540
AT5G03660
AT5G03730
AT5G03740
AT5G04830
AT5G04840
AT5G05170
AT5G05180
AT5G05430
AT5G05440
AT5G05450
AT5G07100
AT5G07110
AT5G07600
AT5G07630
AT5G08330
AT5G08335
AT5G09445
AT5G09450
AT5G09890
AT5G10090
AT5G10550
AT5G11620
AT5G11640
AT5G11650
AT5G11740
AT5G11750
AT5G12150
AT5G14900
AT5G14920
AT5G14930
AT5G15340
AT5G15948
AT5G15950
AT5G16730
AT5G16910
AT5G18490
AT5G18660
AT5G18661
AT5G18670
AT5G19200
AT5G19210
AT5G19760
AT5G19770
AT5G19780
AT5G19820
AT5G19830
AT5G19980
AT5G19990
AT5G20170
AT5G20190
AT5G20200
AT5G20250
AT5G21940
AT5G22540
AT5G22550
AT5G22660
AT5G22670
AT5G22680
AT5G22690
AT5G22780
AT5G23210
AT5G23740
AT5G23750
AT5G23840
AT5G23880
AT5G24000
AT5G24010
AT5G24020
AT5G25240
AT5G25290
AT5G26740
AT5G26742
AT5G35180
AT5G35570
AT5G35750
AT5G36880
AT5G39360
AT5G39370
AT5G40340
AT5G42100
AT5G43270
AT5G43310
AT5G43780
AT5G44030
AT5G44240
AT5G44250
AT5G44340
AT5G44345
AT5G44350
AT5G44390
AT5G47175
AT5G47180
AT5G47200
AT5G48150
AT5G48840
AT5G48850
AT5G49350
AT5G49448
AT5G49450
AT5G49690
AT5G49710
AT5G49720
AT5G50900
AT5G51460
AT5G53440
AT5G53450
AT5G54380
AT5G55520
AT5G55840
AT5G55850
AT5G55855
AT5G56170
AT5G56250
AT5G56990
AT5G57000
AT5G57010
AT5G57100
AT5G59130
AT5G59140
AT5G59150
AT5G59160
AT5G59530
AT5G59540
AT5G60260
AT5G60270
AT5G60280
AT5G60300
AT5G60310
AT5G60580
AT5G61000
AT5G61010
AT5G61220
AT5G61228
AT5G61230
AT5G61240
AT5G61440
AT5G61800
AT5G61810
AT5G61830
AT5G61990
AT5G61997
AT5G62000
AT5G62090
AT5G62100
AT5G62390
AT5G62410
AT5G62770
AT5G62850
AT5G62880
AT5G63790
AT5G63800
AT5G64260
AT5G64270
AT5G64310
AT5G64420
AT5G64650
AT5G65390
AT5G65400
AT5G65430
AT5G65440
AT5G65460
AT5G65470
AT5G65630
AT5G65910
AT5G66050
AT5G66052
AT5G66190
AT5G66200
AT5G66620
AT5G66910
AT5G66920
AT5G66930
AT5G66950
AT5G67290
AT5G67300
AT5G67480
AT5G67500
AT5G67510
AT5G67530

## Sheet: TableS3
Table S3. The description of the robust GO terms that have shown significance in comparison between gene lists ‘state 4’ and ‘states 1 or 2’ corresponding to EIN3 binding regions mapped/not mapped to chromatin states (4 / 2 or 1) and (2 or 1 / 4). The gene lists 'state 4' and 'states 1 or 2' were derived from mapping of peaks resulted after processing of replicate 1 (SRX216234 dataset) according …
The vocabulary of GO terms is shown in the first column, BP/MF/CC denote Biological Processes/Molecular Functions/Cellular Components. In the next columns we listed genome expectation for involved genes (‘Pop Hits’), total number of genes from the respective vocabulary (‘Pop Total’) for each GO term. Participation of GO terms in the list of robust GO terms for the list 'states 1 or 2' and ‘state …
Voca-bulary	GO term	Pop Hits	Pop Total	List of robust GO terms	states 1 or 2					state 4					Benjamini, 'state 4' vs 'states 1 or 2'	Enrichment, list of robust GO terms	Genes
					Count	List Total	%	PValue	Benjamini	Count	List Total	%	PValue	Benjamini
BP	GO:0009873~ethylene-activated signaling pathway	220	18442	state 4	15	766	1.34288	0.0747988	0.618004	27	450	4.49251	2.99507e-11	2.21635e-08	0.002395	state 4	AT2G21150, AT4G18450, AT5G21120, AT5G65100, AT5G03280, AT3G63010, AT1G77640, AT4G23750, AT5G44790, AT2G26300, AT1G43160, AT1G27730, AT3G23220, AT4G36900, AT5G52020, AT1G78080, AT1G80840, AT5G47230, AT5G39610, AT5G07580, AT1G21910, AT1G44830, AT1G22190, AT1G28370, AT4G39403, AT2G47000, AT2G30040
BP	GO:0009753~response to jasmonic acid	270	18442	state 4	18	766	1.61146	0.0589124	0.558652	27	450	4.49251	2.689e-09	9.94931e-07	0.009522	state 4	AT3G48360, AT5G59220, AT5G18860, AT3G50660, AT1G80840, AT2G36890, AT4G18010, AT5G39610, AT5G03280, AT1G21910, AT5G38710, AT1G52890, AT1G63840, AT3G63010, AT2G27690, AT1G72450, AT4G37260, AT5G05600, AT1G43160, AT1G28370, AT3G14050, AT2G30360, AT5G54490, AT5G37260, AT1G27730, AT2G47000, AT2G30040
BP	GO:0009737~response to abscisic acid	460	18442	state 4	35	766	3.13339	0.000868109	0.0516537	34	450	5.65724	3.31399e-08	8.17448e-06	0.069308
BP	GO:0010167~response to nitrate	196	18442	state 4	18	766	1.61146	0.00336506	0.125622	21	450	3.49418	7.19198e-08	1.33051e-05	0.069308
BP	GO:0009414~response to water deprivation	341	18442	state 4	27	766	2.41719	0.00218893	0.0954911	28	450	4.6589	8.48331e-08	1.25552e-05	0.062122
BP	GO:0009738~abscisic acid-activated signaling pathway	279	18442	state 4	21	766	1.88004	0.0127093	0.314732	25	450	4.15973	9.69975e-08	1.1963e-05	0.045223	state 4	AT5G59220, AT1G21970, AT1G52890, AT3G63010, AT2G26300, AT3G14050, AT1G27730, AT3G11410, AT5G67080, AT3G07360, AT3G48360, AT1G70800, AT1G80840, AT5G39610, AT4G18010, AT3G28340, AT1G63840, AT2G27690, AT1G70790, AT5G57050, AT1G28370, AT2G30360, AT5G54490, AT2G47000, AT2G30040
BP	GO:0015706~nitrate transport	210	18442	state 4	15	766	1.34288	0.0552062	0.539938	21	450	3.49418	2.23901e-07	2.36692e-05	0.030298	state 4	AT1G16370, AT5G44610, AT3G49940, AT4G36790, AT4G30170, AT5G50760, AT2G18980, AT3G45710, AT1G22540, AT5G53250, AT3G23090, AT3G62270, AT1G78000, AT2G39360, AT1G51840, AT1G12110, AT4G01720, AT5G48000, AT1G12740, AT1G77330, AT4G33420
BP	GO:0009723~response to ethylene	262	18442	state 4	19	766	1.70098	0.0255045	0.395598	23	450	3.82696	5.02342e-07	4.13028e-05	0.045223	state 4	AT3G50060, AT5G59220, AT1G80840, AT4G18010, AT5G39610, AT1G25220, AT5G03280, AT1G14920, AT3G23550, AT1G52890, AT1G63840, AT3G63010, AT2G27690, AT4G37260, AT5G44790, AT1G28370, AT3G14050, AT2G30360, AT5G37260, AT5G54490, AT1G27730, AT5G67080, AT2G47000
BP	GO:0007165~signal transduction	517	18442	state 4	25	766	2.23814	0.314906	0.906781	31	450	5.15807	1.1188e-05	0.000752365	0.018602	state 4	AT2G42880, AT2G02710, AT5G44610, AT5G59220, AT1G72890, AT1G45616, AT1G52890, AT3G63010, AT2G42010, AT2G25440, AT5G44790, AT2G26300, AT3G20820, AT3G14050, AT1G27730, AT5G39610, AT4G18010, AT1G66150, AT5G53500, AT4G16670, AT1G63840, AT3G22810, AT2G27690, AT1G28370, AT2G32140, AT5G54490, AT4G19520, AT1G29230, AT2G47000, AT2G01450, AT2G16250
BP	GO:0009733~response to auxin	373	18442	state 4	28	766	2.50671	0.00373031	0.132934	24	450	3.99334	4.71129e-05	0.00248721	0.259007
BP	GO:0006355~regulation of transcription, DNA-templated	2230	18442	state 4	83	766	7.43062	0.895142	0.998195	83	450	13.8103	8.1071e-05	0.00399168	0.002395	state 4	AT5G52010, AT4G30200, AT2G36890, AT4G18450, AT5G62430, AT5G21120, AT1G10120, AT5G15210, AT1G17310, AT1G52890, AT5G65670, AT2G14210, AT1G22770, AT2G33480, AT1G77640, AT2G01500, AT4G23750, AT1G75540, AT1G43160, AT4G17800, AT5G53980, AT2G38250, AT4G16780, AT5G48560, AT4G01720, AT5G06800, AT1G04240, AT2G41310, AT3G48360, AT4G36900, AT5G52020, AT1G78080, AT1G80840, AT5G39610, AT4G01250, AT5G07580, AT3…
BP	GO:0006351~transcription, DNA-templated	1701	18442	state 4	70	766	6.26679	0.597917	0.974277	67	450	11.1481	9.76748e-05	0.00450749	0.013063	state 4	AT1G21970, AT4G30200, AT2G36890, AT4G18450, AT5G62430, AT5G21120, AT1G10120, AT5G15210, AT1G17310, AT1G52890, AT5G65670, AT2G14210, AT2G33480, AT2G01500, AT1G77640, AT4G23750, AT1G75540, AT1G43160, AT4G17800, AT5G53980, AT2G38250, AT4G16780, AT5G48560, AT1G27730, AT4G01720, AT1G04240, AT2G41310, AT4G36900, AT5G52020, AT1G78080, AT1G80840, AT4G01250, AT3G23210, AT1G09950, AT5G37260, AT2G43060, AT3…
BP	GO:0009409~response to cold	404	18442	state 4	26	766	2.32766	0.0310252	0.42603	24	450	3.99334	0.000156465	0.00678822	0.15074
BP	GO:0009611~response to wounding	339	18442	state 4	24	766	2.14861	0.0146382	0.320185	20	450	3.32779	0.000690421	0.0265408	0.350325
BP	GO:0009651~response to salt stress	661	18442	state 4, states 1 or 2	48	766	4.29722	0.000234891	0.0212886	31	450	5.15807	0.000846297	0.0308407	0.780477
BP	GO:0010200~response to chitin	422	18442	state 1,2	39	766	3.4915	6.69125e-06	0.00204098	21	450	3.49418	0.0036963	0.103819	0.818143
BP	GO:0046686~response to cadmium ion	469	18442	state 1,2	38	766	3.40197	0.000146167	0.0189467	10	450	1.66389	0.809835	0.996427	0.045223	states 1 or 2	AT2G41380, AT3G04730, AT1G72150, AT5G05170, AT4G32150, AT5G63510, AT3G16350, AT5G03540, AT5G19780, AT5G19760, AT5G67300, AT1G20630, AT4G28620, AT3G61440, AT4G14030, AT2G34720, AT1G05850, AT1G11840, AT3G01860, AT5G02500, AT5G67500, AT5G60920, AT3G55440, AT5G02490, AT4G23470, AT1G52760, AT3G18780, AT1G01060, AT5G49720, AT2G29550, AT4G28630, AT4G23650, AT3G61430, AT4G32410, AT3G52880, AT3G17240, AT5…
MF	GO:0003700~transcription factor activity, sequence-specific DNA binding	1679	17053	state 4	66	707	5.90868	0.738019	0.997846	69	407	11.4809	8.55561e-06	0.00267434	0.002395	state 4	AT5G52010, AT1G21970, AT2G36890, AT4G18450, AT5G62430, AT5G21120, AT1G10120, AT5G15210, AT1G17310, AT1G52890, AT5G65670, AT2G14210, AT2G33480, AT2G01500, AT1G77640, AT4G23750, AT1G75540, AT1G43160, AT5G53980, AT2G38250, AT5G58900, AT4G16780, AT5G48560, AT1G27730, AT4G01720, AT5G06800, AT1G04240, AT4G36900, AT5G52020, AT1G78080, AT1G80840, AT5G39610, AT4G01250, AT5G07580, AT3G23210, AT5G37260, AT1…
MF	GO:0005515~protein binding	1971	17053	state 1,2	119	707	10.6535	1.97904e-05	0.00912118	64	407	10.6489	0.00910355	0.614862	0.766624
MF	GO:0004674~protein serine/threonine kinase activity	443	17053	state 1,2	38	707	3.40197	4.2539e-05	0.00979965	17	407	2.82862	0.0653022	0.879216	0.49212
CC	GO:0009506~plasmodesma	899	24443	state 1,2	74	1029	6.62489	6.28509e-08	5.65657e-06	35	548	5.82363	0.00219137	0.226378	0.717599
CC	GO:0005618~cell wall	537	24443	state 1,2	43	1029	3.8496	9.30502e-05	0.0041787	23	548	3.82696	0.00500919	0.444312	1
CC	GO:0005886~plasma membrane	3343	24443	state 1,2	229	1029	20.5013	2.37299e-14	4.27658e-12	94	548	15.6406	0.0150878	0.831146	0.045223	states 1 or 2	AT2G37170, AT4G16980, AT5G47200, AT5G10420, AT1G72150, AT2G23770, AT3G50000, AT1G78110, AT1G18390, AT1G52540, AT3G50830, AT4G22850, AT5G62850, AT3G46000, AT1G17620, AT4G38530, AT2G37180, AT1G65730, AT3G15480, AT5G01820, AT1G78830, AT3G02880, AT4G30360, AT4G24204, AT3G61430, AT1G77690, AT5G08150, AT5G65460, AT3G56200, AT3G16860, AT5G01810, AT5G60310, AT5G03520, AT1G70410, AT2G27060, AT3G13530, AT1…
CC	GO:0005773~vacuole	561	24443	state 1,2	46	1029	4.11817	2.90594e-05	0.00174207	14	548	2.32945	0.493874	1	0.111752
CC	GO:0005829~cytosol	2049	24443	state 1,2	115	1029	10.2954	0.0012281	0.0432744	39	548	6.48918	0.906604	1	0.030298	states 1 or 2	AT2G41380, AT2G19570, AT4G21850, AT5G47200, AT1G27090, AT1G72150, AT2G46270, AT3G50000, AT1G48300, AT5G09850, AT4G31540, AT5G08080, AT1G72730, AT3G19400, AT2G29560, AT1G15750, AT5G13710, AT2G14260, AT4G25210, AT5G61010, AT1G78830, AT3G02880, AT5G64420, AT2G26740, AT1G79260, AT5G19770, AT5G65460, AT3G52880, AT3G60860, AT1G18300, AT5G35180, AT3G18790, AT5G64270, AT3G45970, AT5G07120, AT3G13530, AT5…

## Sheet: TableS4
Table S4. The description of the robust GO terms that have shown significance in comparison between gene lists ‘state 4’ and ‘states 1 or 2’ corresponding to EIN3 binding regions mapped/not mapped to chromatin states (4 / 2 or 1) and (2 or 1 / 4). The gene lists 'state 4' and 'states 1 or 2' were derived from mapping of peaks resulted after processing of replicate 1 (SRX216234 dataset) according …
The vocabulary of GO terms is shown in the first column, BP/MF/CC denote Biological Processes/Molecular Functions/Cellular Components. In the next columns we listed genome expectation for involved genes (‘Pop Hits’), total number of genes from the respective vocabulary (‘Pop Total’) for each GO term. Participation of GO terms in the list of robust GO terms for the list 'states 1 or 2' and ‘state …
Voca-bulary	GO term	Pop Hits	Pop Total	List of robust GO terms	states 1 or 2					state 4					Benjamini, 'state 4' vs 'states 1 or 2'	Enrichment, list of robust GO terms	Genes
					Count	List Total	%	PValue	Benjamini	Count	List Total	%	PValue	Benjamini
BP	GO:0009873~ethylene-activated signaling pathway	181	18502	state 4	9	533	1.15533	0.151589	0.940889	19	362	3.91753	1.73309e-08	9.39329e-06	0.035577	state 4	AT4G34410, AT4G36900, AT5G52020, AT5G47230, AT4G18450, AT5G21120, AT5G65100, AT5G07580, AT1G44830, AT1G22190, AT1G77640, AT4G23750, AT3G23230, AT5G44790, AT3G23240, AT1G43160, AT1G28370, AT4G39403, AT3G23220
BP	GO:0009737~response to abscisic acid	394	18502	state 4	19	533	2.43902	0.0373884	0.90216	23	362	4.74227	1.08039e-05	0.00292358	0.159059
BP	GO:0006351~transcription, DNA-templated	1902	18502	state 4	60	533	7.70218	0.28608	0.969153	61	362	12.5773	0.000123823	0.0166391	0.062843
BP	GO:0009651~response to salt stress	482	18502	state 4	16	533	2.05392	0.415341	0.98407	23	362	4.74227	0.000215493	0.0230912	0.062843
BP	GO:0006355~regulation of transcription, DNA-templated	2199	18502	state 4	53	533	6.80359	0.94766	0.999979	65	362	13.4021	0.000657924	0.0436095	0.008158	state 4	AT4G29940, AT5G52010, AT4G18450, AT5G62430, AT5G21120, AT1G10120, AT5G65670, AT1G77640, AT4G23750, AT3G23240, AT1G43160, AT4G17800, AT5G58900, AT5G48560, AT1G04240, AT3G56380, AT2G41310, AT3G48360, AT5G52020, AT4G36900, AT5G07580, AT1G30490, AT3G23210, AT3G57800, AT1G70060, AT3G19670, AT1G27720, AT3G04930, AT4G36780, AT2G02710, AT3G50330, AT2G23290, AT2G42280, AT1G74650, AT1G58110, AT5G65100, AT5…
CC	GO:0005618~cell wall	605	25127	state 4	39	734	5.00642	9.111e-06	0.000897035	25	462	5.15464	0.000381412	0.0472937	1.10437
CC	GO:0005622~intracellular	538	25127	state 4	18	734	2.31065	0.402117	0.93534	23	462	4.74227	0.000439118	0.0275048	0.062843
CC	GO:0005886~plasma membrane	3712	25127	states 1 or 2	174	734	22.3363	9.6546e-11	1.90196e-08	92	462	18.9691	0.00213452	0.0655933	0.216497
CC	GO:0009506~plasmodesma	1019	25127	states 1 or 2	56	734	7.1887	9.72418e-06	0.000638354	34	462	7.01031	0.00123918	0.0511374	1.10437
CC	GO:0005794~Golgi apparatus	1225	25127	states 1 or 2	57	734	7.31707	0.000614534	0.0298214	27	462	5.56701	0.247492	0.880473	0.359346
