# Supplementary material for: The Interplay of Chromatin Landscape and DNA-Binding Context Suggests Distinct Modes of EIN3 Regulation in Arabidopsis thaliana
Source: Front Plant Sci. 2017 Jan 9;7:2044. doi: 10.3389/fpls.2016.02044 (PMC5220190; doi:10.3389/fpls.2016.02044)
Supplement: Supplementary file 3 [file Data_Sheet_2.ZIP]

Archive with 3 entries (3 files):
- EIN3_(Chang).wig
- EIN3_(ENCODE3).bed
- readme.txt
