# Supplementary material for: The Interplay of Chromatin Landscape and DNA-Binding Context Suggests Distinct Modes of EIN3 Regulation in Arabidopsis thaliana
Source: Front Plant Sci. 2017 Jan 9;7:2044. doi: 10.3389/fpls.2016.02044 (PMC5220190; doi:10.3389/fpls.2016.02044)
Supplement: Supplementary file 3 [file Data_Sheet_2.ZIP › EIN3_(Chang).wig]

track type=wiggle_0 name="EIN3_rep1_col0_ein3-1_ctrl_treat_all" description="Extended tag pileup from MACS version 1.4.2 20120305 for every 10 bp"
variableStep chrom=Chr1 span=10
201	1
211	1
221	1
231	1
261	1
271	1
281	1
291	1
321	1
331	1
341	1
351	1
361	1
371	1
381	1
391	2
401	1
411	1
421	1
441	1
451	1
461	1
471	2
481	1
491	1
501	1
511	1
521	1
531	1
541	1
551	1
561	1
571	1
581	2
591	1
601	1
611	2
621	2
631	2
641	2
651	1
661	1
671	1
681	2
691	2
701	1
711	1
731	1
741	1
751	1
761	1
791	2
801	2
811	2
821	3
831	2
841	3
851	3
861	2
871	1
961	1
971	1
981	1
991	1
1261	1
1271	1
1281	1
1291	2
1301	1
1311	2
1321	3
1331	2
1341	2
1351	2
1361	1
1371	1
1381	1
1391	1
1401	1
1411	1
1421	2
1431	2
1441	2
1451	3
1461	2
1471	1
1481	1
1501	1
1511	1
1521	1
1531	1
1551	1
1561	1
1571	2
1581	3
1591	2
1601	3
1611	2
1621	1
1631	1
1671	1
1681	2
1691	2
1701	2
1711	1
1741	1
1751	3
1761	3
1771	3
1781	2
1791	1
1801	1
1811	1
1821	2
1831	1
1841	1
1851	1
1981	1
1991	1
2001	1
2011	1
2071	2
2081	2
2091	2
2101	2
2121	1
2131	1
2141	1
2151	1
2241	1
2251	1
2261	2
2271	2
2281	2
2291	3
2301	2
2311	3
2321	2
2331	1
2341	1
2391	1
2401	1
2411	1
2421	2
2431	1
2441	1
2451	1
2481	1
2491	1
2501	1
2511	1
2611	1
2621	1
2631	2
2641	2
2651	1
2661	1
2741	2
2751	2
2761	2
2771	2
2781	1
2791	1
2801	1
2811	2
2821	1
2831	1
2841	1
2891	1
2901	2
2911	2
2921	2
2931	1
3011	1
3021	1
3031	1
3041	1
3071	1
3081	1
3091	1
3101	1
3131	1
3141	1
3151	1
3161	2
3171	1
3181	1
3191	1
3201	1
3211	1
3221	1
3231	1
3271	1
3281	1
3291	1
3301	2
3311	1
3321	1
3331	2
3341	1
3351	1
3361	1
3621	1
3631	1
3641	1
3651	1
3661	1
3671	1
3681	1
3691	2
3701	3
3711	3
3721	3
3731	2
3751	1
3761	2
3771	2
3781	2
3791	1
3891	1
3901	1
3911	1
3921	1
3941	1
3951	1
3961	1
3971	1
4211	2
4221	2
4231	2
4241	2
4431	1
4441	1
4451	1
4461	2
4471	1
4481	1
4491	1
4501	1
4511	1
4521	2
4531	2
4541	1
4551	1
4591	1
4601	2
4611	3
4621	3
4631	2
4641	1
4721	1
4731	1
4741	1
4751	1
4771	1
4781	2
4791	2
4801	2
4811	1
4861	1
4871	1
4881	1
4891	1
4941	1
4951	1
4961	2
4971	2
4981	1
4991	1
5011	1
5021	1
5031	1
5041	1
5071	1
5081	1
5091	1
5101	1
5131	1
5141	1
5151	1
5161	1
5211	1
5221	1
5231	1
5241	1
5251	1
5261	1
5271	1
5281	2
5291	2
5301	3
5311	3
5321	3
5331	2
5341	1
5351	1
5371	1
5381	2
5391	3
5401	3
5411	2
5421	1
5451	1
5461	1
5471	2
5481	3
5491	2
5501	2
5511	1
5611	1
5621	1
5631	2
5641	3
5651	3
5661	3
5671	2
5681	1
5731	1
5741	2
5751	2
5761	2
5771	1
5841	1
5851	1
5861	1
5871	2
5881	1
5891	2
5901	2
5911	1
5921	1
6021	3
6031	6
6041	6
6051	7
6061	4
6071	1
6081	1
6121	1
6131	1
6141	1
6151	1
6191	1
6201	1
6211	1
6221	2
6231	1
6241	1
6251	1
6331	1
6341	1
6351	1
6361	2
6371	1
6381	1
6391	1
6421	1
6431	1
6441	1
6451	1
6481	1
6491	1
6501	1
6511	2
6521	1
6531	1
6541	2
6551	1
6561	2
6571	2
6581	1
6591	1
6711	1
6721	1
6731	1
6741	1
6751	1
6761	1
6771	1
6781	2
6791	1
6801	1
6811	1
6851	1
6861	1
6871	1
6881	1
6911	1
6921	2
6931	3
6941	3
6951	2
6961	1
7051	2
7061	2
7071	2
7081	2
7251	2
7261	2
7271	2
7281	2
7291	2
7301	3
7311	3
7321	3
7331	1
7341	1
7351	1
7361	1
7371	1
7441	1
7451	1
7461	1
7471	2
7481	2
7491	2
7501	2
7511	1
7521	2
7531	3
7541	3
7551	4
7561	3
7571	2
7581	2
7591	1
7621	1
7631	1
7641	2
7651	3
7661	2
7671	2
7681	1
7751	1
7761	1
7771	1
7781	1
7931	1
7941	1
7951	1
7961	1
8031	1
8041	1
8051	1
8061	1
8131	1
8141	1
8151	1
8161	2
8171	1
8181	1
8191	1
8271	1
8281	2
8291	2
8301	2
8311	1
8321	1
8331	1
8341	1
8351	2
8361	1
8371	1
8381	1
8511	1
8521	1
8531	1
8541	1
8641	1
8651	1
8661	1
8671	1
8681	1
8691	1
8701	1
8711	1
8751	1
8761	2
8771	2
8781	2
8791	2
8801	1
8811	2
8821	2
8831	1
8841	1
8931	1
8941	2
8951	2
8961	2
8971	1
9011	1
9021	1
9031	1
9041	1
9281	1
9291	1
9301	1
9311	1
9371	1
9381	1
9391	1
9401	1
9541	1
9551	1
9561	1
9571	1
9621	1
9631	2
9641	2
9651	2
9661	1
9731	1
9741	2
9751	2
9761	2
9771	1
9791	1
9801	1
9811	1
9821	2
9831	2
9841	2
9851	2
9861	1
9881	1
9891	1
9901	2
9911	2
9921	1
9931	1
9971	1
9981	1
9991	1
10001	2
10011	1
10021	1
10031	1
10141	1
10151	1
10161	1
10171	2
10181	1
10191	1
10201	1
10211	1
10221	1
10231	1
10241	2
10251	1
10261	1
10271	1
10301	1
10311	1
10321	1
10331	1
10411	1
10421	1
10431	1
10441	1
10471	1
10481	1
10491	1
10501	1
10561	1
10571	1
10581	1
10591	1
10621	1
10631	1
10641	1
10651	2
10661	1
10671	1
10681	2
10691	2
10701	2
10711	2
10721	1
10741	1
10751	2
10761	3
10771	3
10781	2
10791	1
10901	1
10911	1
10921	1
10931	1
11051	1
11061	1
11071	1
11081	1
11121	1
11131	1
11141	1
11151	1
11181	1
11191	1
11201	1
11211	1
11221	1
11231	1
11241	1
11251	1
11261	1
11271	2
11281	2
11291	2
11301	1
11321	1
11331	1
11341	1
11351	1
11361	1
11371	1
11381	1
11391	2
11401	1
11411	1
11421	1
11501	1
11511	1
11521	1
11531	1
11611	1
11621	1
11631	1
11641	1
11701	1
11711	1
11721	1
11731	1
11971	1
11981	1
11991	1
12001	1
12031	1
12041	1
12051	3
12061	4
12071	3
12081	3
12091	1
12121	1
12131	1
12141	2
12151	3
12161	3
12171	3
12181	2
12191	1
12201	2
12211	3
12221	4
12231	4
12241	2
12251	1
12271	1
12281	2
12291	2
12301	2
12311	1
12391	1
12401	1
12411	2
12421	2
12431	1
12441	1
12471	1
12481	1
12491	1
12501	1
12521	1
12531	1
12541	2
12551	2
12561	1
12571	1
12621	1
12631	1
12641	1
12651	1
12691	1
12701	2
12711	2
12721	2
12731	1
12791	1
12801	2
12811	2
12821	2
12831	1
12841	1
12851	1
12861	1
12871	3
12881	2
12891	2
12901	2
12931	1
12941	1
12951	1
12961	1
12971	1
12981	1
12991	1
13001	1
13041	1
13051	1
13061	1
13071	1
13091	1
13101	2
13111	4
13121	4
13131	4
13141	3
13151	2
13161	2
13171	1
13181	1
13211	1
13221	2
13231	2
13241	2
13251	1
13271	1
13281	1
13291	1
13301	1
13461	1
13471	1
13481	1
13491	1
13631	2
13641	4
13651	4
13661	4
13671	2
13711	1
13721	1
13731	1
13741	1
13911	1
13921	1
13931	1
13941	1
14071	1
14081	1
14091	1
14101	1
14131	1
14141	1
14151	1
14161	1
14191	1
14201	1
14211	1
14221	1
14261	1
14271	1
14281	1
14291	1
14361	1
14371	2
14381	2
14391	2
14401	1
14431	1
14441	1
14451	2
14461	2
14471	1
14481	1
14541	1
14551	1
14561	1
14571	1
14601	1
14611	1
14621	1
14631	1
14721	1
14731	1
14741	1
14751	1
14851	1
14861	1
14871	1
14881	1
15081	1
15091	1
15101	1
15111	1
15131	1
15141	1
15151	1
15161	2
15171	2
15181	2
15191	2
15201	1
15211	1
15221	1
15231	1
15241	2
15251	1
15261	1
15271	2
15281	1
15291	1
15301	1
15341	1
15351	2
15361	2
15371	2
15381	1
15461	1
15471	1
15481	1
15491	1
15511	1
15521	1
15531	1
15541	1
15671	1
15681	1
15691	1
15701	1
15711	1
15721	1
15731	1
15741	1
15781	1
15791	1
15801	1
15811	1
15951	1
15961	1
15971	1
15981	2
15991	1
16001	2
16011	2
16021	1
16031	1
16141	1
16151	1
16161	1
16171	1
16411	1
16421	1
16431	1
16441	1
16491	1
16501	1
16511	1
16521	1
16641	1
16651	2
16661	2
16671	2
16681	1
16741	1
16751	1
16761	1
16771	1
16851	1
16861	1
16871	2
16881	2
16891	2
16901	2
16911	1
16921	1
17021	1
17031	1
17041	1
17051	1
17551	1
17561	1
17571	1
17581	1
17651	1
17661	1
17671	1
17681	1
17881	1
17891	1
17901	1
17911	1
18281	1
18291	2
18301	2
18311	2
18321	1
18901	2
18911	2
18921	2
18931	2
19081	1
19091	1
19101	1
19111	1
19161	1
19171	2
19181	2
19191	3
19201	2
19211	1
19221	1
19241	1
19251	2
19261	2
19271	6
19281	5
19291	5
19301	6
19311	2
19321	2
19331	2
19341	3
19351	3
19361	3
19371	2
19391	1
19401	1
19411	1
19421	1
19691	1
19701	1
19711	1
19721	1
19781	1
19791	1
19801	2
19811	2
19821	1
19831	1
19901	1
19911	1
19921	2
19931	2
19941	1
19951	1
20021	1
20031	1
20041	1
20051	1
20091	1
20101	2
20111	2
20121	2
20131	1
20201	1
20211	1
20221	1
20231	1
20341	1
20351	1
20361	1
20371	1
20481	1
20491	1
20501	2
20511	2
20521	1
20531	1
20671	1
20681	1
20691	1
20701	1
20711	2
20721	2
20731	2
20741	2
20821	1
20831	1
20841	1
20851	1
20861	1
20871	1
20881	1
20891	2
20901	2
20911	2
20921	2
20931	1
21021	1
21031	1
21041	1
21051	1
21121	1
21131	1
21141	1
21151	1
21181	1
21191	1
21201	1
21211	1
21231	1
21241	3
21251	4
21261	4
21271	3
21281	2
21291	1
21301	1
21311	2
21321	1
21331	1
21341	1
21391	1
21401	1
21411	1
21421	1
21441	2
21451	3
21461	3
21471	3
21481	1
21501	1
21511	1
21521	1
21531	1
21551	1
21561	2
21571	2
21581	2
21591	1
21661	1
21671	1
21681	1
21691	1
21731	1
21741	1
21751	2
21761	2
21771	1
21781	1
21791	1
21801	1
21811	1
21821	1
22011	1
22021	1
22031	1
22041	1
22081	1
22091	1
22101	1
22111	1
22121	2
22131	3
22141	4
22151	4
22161	2
22171	1
22191	1
22201	1
22211	3
22221	3
22231	2
22241	3
22251	1
22261	1
22271	1
22311	1
22321	1
22331	1
22341	1
22421	1
22431	1
22441	1
22451	2
22461	1
22471	1
22481	1
22531	1
22541	1
22551	1
22561	1
22581	2
22591	2
22601	2
22611	2
22641	1
22651	1
22661	1
22671	2
22681	2
22691	3
22701	3
22711	2
22721	1
22791	1
22801	2
22811	2
22821	2
22831	1
22951	1
22961	1
22971	2
22981	2
22991	1
23001	1
23021	1
23031	1
23041	1
23051	1
23061	1
23071	1
23081	1
23091	1
23101	1
23111	1
23121	1
23131	2
23141	1
23151	2
23161	2
23171	1
23181	1
23331	1
23341	1
23351	1
23361	1
23571	1
23581	1
23591	1
23601	1
23611	1
23621	1
23631	1
23641	1
23671	1
23681	2
23691	3
23701	3
23711	2
23721	1
23791	1
23801	1
23811	1
23821	1
23891	1
23901	1
23911	1
23921	1
23961	1
23971	1
23981	1
23991	2
24001	1
24011	1
24021	2
24031	1
24041	1
24051	1
24241	1
24251	1
24261	1
24271	2
24281	2
24291	2
24301	3
24311	2
24321	3
24331	3
24341	2
24351	2
24361	1
24371	1
24381	1
24391	1
24421	2
24431	3
24441	3
24451	3
24461	2
24471	1
24481	1
24491	1
24521	1
24531	1
24541	1
24551	1
24591	1
24601	1
24611	1
24621	1
24631	1
24641	1
24651	2
24661	2
24671	2
24681	3
24691	2
24701	2
24711	2
24721	1
24731	1
24741	1
24771	1
24781	1
24791	1
24801	1
24841	1
24851	1
24861	2
24871	2
24881	3
24891	3
24901	2
24911	2
24921	1
24931	2
24941	2
24951	3
24961	3
24971	2
24981	2
24991	1
25021	1
25031	1
25041	1
25051	1
25101	1
25111	1
25121	2
25131	3
25141	2
25151	2
25161	1
25181	1
25191	1
25201	1
25211	1
25351	1
25361	1
25371	1
25381	1
25431	1
25441	1
25451	2
25461	3
25471	2
25481	3
25491	2
25501	1
25511	1
25591	1
25601	1
25611	1
25621	1
25631	1
25641	2
25651	2
25661	2
25671	1
25691	1
25701	1
25711	1
25721	1
25731	3
25741	3
25751	3
25761	4
25771	1
25781	1
25791	1
25801	1
25811	2
25821	2
25831	2
25841	1
25881	1
25891	2
25901	2
25911	2
25921	2
25931	1
25941	1
25951	2
25961	2
25971	3
25981	3
25991	2
26001	1
26021	1
26031	1
26041	1
26051	2
26061	1
26071	1
26081	1
26281	1
26291	1
26301	1
26311	1
26351	1
26361	1
26371	1
26381	2
26391	1
26401	1
26411	1
26421	1
26431	1
26441	1
26451	1
26611	1
26621	1
26631	1
26641	1
26701	2
26711	2
26721	2
26731	2
26751	1
26761	1
26771	1
26781	1
26811	1
26821	1
26831	1
26841	1
26861	2
26871	2
26881	2
26891	2
26921	2
26931	2
26941	3
26951	3
26961	1
26971	2
26981	1
26991	1
27001	1
27051	1
27061	1
27071	1
27081	1
27121	1
27131	1
27141	1
27151	1
27241	1
27251	1
27261	1
27271	1
27281	1
27291	1
27301	1
27311	1
27361	1
27371	1
27381	1
27391	2
27401	1
27411	1
27421	2
27431	2
27441	2
27451	3
27461	2
27471	2
27481	2
27491	1
27501	1
27561	1
27571	2
27581	3
27591	3
27601	2
27611	1
27631	1
27641	1
27651	2
27661	2
27671	1
27681	1
27721	1
27731	1
27741	2
27751	2
27761	1
27771	1
27801	1
27811	1
27821	1
27831	1
27841	1
27851	1
27861	1
27871	1
28011	1
28021	1
28031	1
28041	1
28091	1
28101	1
28111	1
28121	1
28151	2
28161	2
28171	3
28181	3
28191	1
28201	1
28271	1
28281	1
28291	2
28301	2
28311	1
28321	1
28361	1
28371	1
28381	1
28391	1
28511	1
28521	1
28531	2
28541	2
28551	2
28561	2
28571	1
28581	1
28631	2
28641	2
28651	2
28661	2
28791	1
28801	1
28811	1
28821	1
28831	1
28841	1
28851	1
28861	2
28871	1
28881	1
28891	1
28941	1
28951	2
28961	2
28971	3
28981	2
28991	2
29001	2
29011	1
29021	1
29041	1
29051	1
29061	1
29071	2
29081	1
29091	1
29101	1
29181	1
29191	1
29201	1
29211	2
29221	1
29231	1
29241	1
29281	1
29291	2
29301	2
29311	3
29321	3
29331	2
29341	4
29351	4
29361	3
29371	3
29381	1
29391	1
29401	2
29411	2
29421	3
29431	2
29441	2
29451	3
29461	3
29471	4
29481	3
29491	2
29501	1
29531	1
29541	1
29551	2
29561	2
29571	1
29581	2
29591	1
29601	2
29611	2
29621	1
29631	1
29641	1
29651	1
29661	1
29671	2
29681	1
29691	1
29701	1
29711	1
29721	2
29731	2
29741	2
29751	1
29781	1
29791	1
29801	1
29811	1
29821	1
29831	1
29841	1
29851	1
29861	1
29871	2
29881	2
29891	2
29901	1
29911	1
29921	1
29931	1
29941	1
29971	1
29981	1
29991	1
30001	1
30081	1
30091	1
30101	1
30111	1
30161	1
30171	1
30181	1
30191	2
30201	2
30211	2
30221	2
30231	1
30361	1
30371	1
30381	1
30391	2
30401	1
30411	2
30421	2
30431	1
30441	2
30451	1
30461	1
30471	1
30521	2
30531	3
30541	3
30551	3
30561	1
30661	1
30671	1
30681	2
30691	2
30701	1
30711	1
30741	1
30751	1
30761	1
30771	1
30801	1
30811	1
30821	1
30831	1
30851	2
30861	2
30871	2
30881	3
30891	2
30901	3
30911	3
30921	2
30931	2
30941	1
30951	1
30961	1
31001	1
31011	1
31021	1
31031	1
31061	1
31071	1
31081	1
31091	1
31451	1
31461	1
31471	1
31481	1
31501	1
31511	2
31521	2
31531	2
31541	1
31671	2
31681	3
31691	3
31701	3
31711	2
31721	1
31731	2
31741	2
31751	1
31761	1
31911	1
31921	1
31931	1
31941	1
31971	1
31981	1
31991	1
32001	1
32011	1
32021	1
32031	1
32041	1
32081	1
32091	1
32101	1
32111	1
32141	1
32151	1
32161	1
32171	1
32191	1
32201	1
32211	1
32221	1
32251	1
32261	1
32271	1
32281	1
32321	1
32331	2
32341	2
32351	2
32361	1
32551	1
32561	1
32571	1
32581	1
32621	2
32631	4
32641	5
32651	5
32661	3
32671	3
32681	2
32691	2
32701	2
32721	2
32731	2
32741	2
32751	2
32761	1
32771	1
32781	1
32791	1
32881	1
32891	1
32901	1
32911	1
32951	1
32961	1
32971	1
32981	1
33051	1
33061	2
33071	2
33081	2
33091	1
33111	1
33121	1
33131	1
33141	1
33321	1
33331	1
33341	1
33351	1
33391	1
33401	2
33411	2
33421	2
33431	1
33451	1
33461	1
33471	1
33481	2
33491	1
33501	3
33511	3
33521	3
33531	3
33541	1
33551	2
33561	1
33571	2
33581	2
33591	1
33601	1
33641	1
33651	1
33661	1
33671	2
33681	1
33691	1
33701	1
33811	1
33821	3
33831	3
33841	4
33851	3
33861	2
33871	2
33881	1
33891	2
33901	2
33911	2
33921	2
33931	1
33981	1
33991	1
34001	1
34011	1
34511	1
34521	2
34531	2
34541	2
34551	3
34561	2
34571	2
34581	2
34591	1
34601	1
34611	2
34621	3
34631	2
34641	2
34651	1
34741	1
34751	3
34761	3
34771	3
34781	2
34821	1
34831	2
34841	4
34851	4
34861	3
34871	2
34901	1
34911	1
34921	1
34931	2
34941	1
34951	1
34961	1
35001	1
35011	1
35021	1
35031	1
35061	1
35071	1
35081	2
35091	2
35101	2
35111	2
35121	1
35131	1
35141	1
35151	1
35161	1
35171	2
35181	1
35191	1
35201	1
35261	1
35271	2
35281	2
35291	2
35301	1
35341	1
35351	1
35361	2
35371	2
35381	1
35391	1
35431	1
35441	1
35451	1
35461	2
35471	1
35481	1
35491	1
35501	1
35511	1
35521	1
35531	1
35551	1
35561	1
35571	1
35581	2
35591	1
35601	1
35611	1
35621	1
35631	1
35641	1
35651	1
35791	1
35801	2
35811	2
35821	2
35831	1
35841	1
35851	1
35861	1
35871	2
35881	1
35891	1
35901	3
35911	3
35921	3
35931	3
35941	1
35961	2
35971	2
35981	3
35991	4
36001	2
36011	2
36021	1
36031	1
36041	2
36051	2
36061	2
36071	2
36081	2
36091	2
36101	2
36111	1
36121	1
36131	2
36141	2
36151	2
36161	1
36321	1
36331	1
36341	2
36351	2
36361	1
36371	1
36431	1
36441	2
36451	2
36461	3
36471	2
36481	2
36491	3
36501	2
36511	2
36521	1
36531	1
36541	1
36551	1
36561	1
36611	1
36621	1
36631	1
36641	1
36701	1
36711	1
36721	2
36731	2
36741	1
36751	1
36811	1
36821	1
36831	3
36841	3
36851	2
36861	2
36971	1
36981	1
36991	1
37001	1
37031	1
37041	2
37051	2
37061	2
37071	1
37091	1
37101	1
37111	2
37121	2
37131	1
37141	2
37151	1
37161	1
37171	1
37281	1
37291	1
37301	1
37311	1
37331	1
37341	1
37351	1
37361	1
37471	1
37481	1
37491	1
37501	1
37841	1
37851	1
37861	1
37871	2
37881	1
37891	1
37901	1
37921	3
37931	3
37941	4
37951	4
37961	1
37971	1
37981	1
37991	2
38001	4
38011	5
38021	4
38031	3
38041	2
38051	2
38061	2
38071	2
38081	1
38091	3
38101	5
38111	7
38121	8
38131	7
38141	6
38151	6
38161	5
38171	4
38181	3
38191	3
38201	4
38211	3
38221	3
38231	1
38251	1
38261	1
38271	1
38281	1
38291	1
38301	2
38311	3
38321	3
38331	2
38341	1
38441	1
38451	1
38461	1
38471	1
38491	1
38501	2
38511	2
38521	2
38531	1
38611	1
38621	2
38631	2
38641	2
38651	1
38671	1
38681	1
38691	1
38701	1
38741	1
38751	1
38761	1
38771	1
38821	1
38831	1
[truncated: 998,000+ more rows]
