# Supplementary material for: The Interplay of Chromatin Landscape and DNA-Binding Context Suggests Distinct Modes of EIN3 Regulation in Arabidopsis thaliana
Source: Front Plant Sci. 2017 Jan 9;7:2044. doi: 10.3389/fpls.2016.02044 (PMC5220190; doi:10.3389/fpls.2016.02044)
Supplement: Supplementary file 3 [file Data_Sheet_2.ZIP › EIN3_(ENCODE3).bed]

chr1	57036	57167	5.70583
chr1	88552	88735	3.50538
chr1	195639	195879	7.23588
chr1	227865	228029	15.09051
chr1	228554	228824	20.50074
chr1	420095	420309	40.70276
chr1	488276	488511	6.02168
chr1	555199	555370	6.74346
chr1	570998	571171	6.31605
chr1	617306	617503	8.63953
chr1	813098	813309	8.27422
chr1	864149	864444	17.92412
chr1	930710	930927	5.65601
chr1	956472	956766	4.80400
chr1	984009	984270	16.41834
chr1	1072301	1072501	14.52390
chr1	1085333	1085547	7.63842
chr1	1130132	1130441	25.19719
chr1	1355839	1356038	20.59185
chr1	1434706	1434906	4.40252
chr1	1437722	1437942	17.72040
chr1	1660606	1660806	13.95060
chr1	1714204	1714394	8.61125
chr1	1745875	1746102	6.20078
chr1	1878658	1878840	5.58764
chr1	1879280	1879641	5.99437
chr1	1953799	1954148	31.99744
chr1	2195692	2195878	6.79835
chr1	2432834	2433089	8.67361
chr1	2690713	2691376	6.74736
chr1	2747944	2748133	23.24577
chr1	2754648	2754832	4.79760
chr1	2870933	2871097	7.15857
chr1	3093683	3093808	13.36475
chr1	3242694	3242986	18.50131
chr1	3272403	3272730	18.54039
chr1	3307446	3307636	11.14426
chr1	3308947	3309112	6.22662
chr1	3348508	3348708	11.19434
chr1	3440843	3441173	4.77117
chr1	3480922	3481212	15.37281
chr1	3481960	3482226	11.16023
chr1	3570855	3571185	19.67599
chr1	3748873	3749125	12.55140
chr1	3777196	3777335	5.66457
chr1	3810114	3810267	5.15501
chr1	3824697	3824867	3.73315
chr1	3880623	3880815	8.60015
chr1	4101327	4101465	5.15747
chr1	4106972	4107283	21.38630
chr1	4244035	4244279	16.85466
chr1	4282061	4282420	20.61309
chr1	4289875	4290014	10.20444
chr1	4291052	4291252	5.73049
chr1	4316270	4316504	31.80493
chr1	4317825	4318055	11.31849
chr1	4340388	4340542	5.60833
chr1	4433492	4433772	22.15818
chr1	4532237	4532433	6.62569
chr1	4538680	4539004	12.71016
chr1	4541869	4542030	3.85298
chr1	4555539	4555732	22.41844
chr1	4591057	4591258	7.67500
chr1	4748720	4748994	19.06918
chr1	4846321	4846472	14.68502
chr1	4893577	4893796	12.19314
chr1	4970127	4970359	7.07829
chr1	4977093	4977291	13.04891
chr1	5130450	5130601	7.81518
chr1	5146685	5146989	15.02765
chr1	5181383	5181681	9.63850
chr1	5224094	5224260	7.01472
chr1	5237590	5237805	7.64596
chr1	5289907	5290197	29.27275
chr1	5295757	5295877	4.00809
chr1	5297809	5297974	4.18942
chr1	5386425	5386623	6.18340
chr1	5421159	5421345	6.18922
chr1	5539890	5540127	9.83100
chr1	5596101	5596390	15.68242
chr1	5759748	5759901	7.64166
chr1	5835325	5835624	11.90501
chr1	5890919	5891072	7.86829
chr1	5920088	5920245	33.91536
chr1	5938986	5939637	18.12406
chr1	5940076	5940374	13.21343
chr1	5941252	5941411	5.53311
chr1	6061883	6062207	14.06878
chr1	6267573	6267753	14.01634
chr1	6333175	6333584	14.98053
chr1	6463429	6463726	14.93067
chr1	6620083	6620252	4.63763
chr1	6620793	6621524	5.61909
chr1	6621839	6621963	4.31526
chr1	6636809	6637103	15.72692
chr1	6763224	6763378	7.53379
chr1	6765467	6765649	4.56583
chr1	6862107	6862388	6.90517
chr1	6862581	6862706	19.67899
chr1	6910851	6911179	5.71380
chr1	6939622	6939800	4.68996
chr1	6947545	6947714	8.83245
chr1	6966854	6967066	7.94841
chr1	7031864	7032001	3.90944
chr1	7038168	7038369	16.50863
chr1	7038604	7038769	5.36816
chr1	7121794	7121967	10.04839
chr1	7216927	7217092	6.12211
chr1	7368805	7368949	3.12992
chr1	7661773	7661961	8.86354
chr1	7694744	7695002	17.09442
chr1	7695460	7695739	13.85648
chr1	7696234	7696492	11.44487
chr1	7732335	7732597	7.89455
chr1	7832958	7833127	4.77703
chr1	7834082	7834367	16.27517
chr1	7884654	7884880	7.93827
chr1	7931817	7932117	33.73803
chr1	7958324	7958605	14.69645
chr1	7961665	7962029	12.58909
chr1	8039609	8039888	16.65841
chr1	8075730	8075902	5.43866
chr1	8097928	8098284	43.76575
chr1	8153810	8153976	11.19955
chr1	8155875	8156111	5.22445
chr1	8527011	8527180	8.59572
chr1	8558909	8559348	24.54932
chr1	8888571	8888768	6.27172
chr1	8910926	8911160	22.77715
chr1	8975733	8975960	7.25877
chr1	8976284	8976450	4.93862
chr1	8979240	8979437	6.59761
chr1	8979546	8979668	17.09868
chr1	8982905	8983063	3.85442
chr1	8983716	8983882	4.41328
chr1	8984883	8985180	10.78010
chr1	9066357	9066589	10.19427
chr1	9094095	9094276	5.72604
chr1	9240732	9240873	7.80520
chr1	9410139	9410345	4.19712
chr1	9452086	9452425	5.37926
chr1	9453301	9453588	19.85988
chr1	9534431	9534597	7.67667
chr1	9650638	9650973	6.33402
chr1	9725418	9725545	4.31488
chr1	9748079	9748245	3.53874
chr1	9959381	9959692	13.83681
chr1	9960084	9960390	4.26629
chr1	10001016	10001292	4.12241
chr1	10073368	10073589	6.15109
chr1	10078027	10078215	4.34785
chr1	10123225	10123427	5.41403
chr1	10213867	10214048	6.34067
chr1	10261235	10261368	5.67481
chr1	10294664	10294840	4.01250
chr1	10375154	10375423	11.60823
chr1	10803342	10803490	8.27187
chr1	10886265	10886419	10.43832
chr1	10911397	10911525	4.58778
chr1	11226350	11226549	17.24199
chr1	11227623	11228009	16.89429
chr1	11231083	11231238	4.43078
chr1	11543210	11543342	8.93816
chr1	11545735	11545930	22.97863
chr1	11573694	11573937	10.21136
chr1	11575120	11575240	10.36190
chr1	11693613	11693765	4.41765
chr1	11818714	11818944	7.62922
chr1	11821738	11821919	4.86002
chr1	11860921	11861067	5.16975
chr1	12050710	12050924	20.57473
chr1	12059689	12059813	3.31001
chr1	12388781	12388923	4.37274
chr1	12851733	12851950	21.26124
chr1	12959220	12959381	6.44687
chr1	12984709	12984852	5.16243
chr1	13067230	13067363	4.67410
chr1	13140322	13140593	6.69547
chr1	13140844	13140987	8.32823
chr1	13453074	13453573	15.77765
chr1	13462718	13462979	8.57669
chr1	16263164	16263324	6.11875
chr1	16664660	16664799	21.42547
chr1	16801081	16801235	7.63601
chr1	16932888	16933055	26.37058
chr1	17167860	17168037	5.27506
chr1	17189502	17189790	15.12319
chr1	17192814	17193095	13.59044
chr1	17488073	17488269	3.91457
chr1	17703215	17703391	5.50312
chr1	17846944	17847149	7.89566
chr1	17972216	17972463	14.46004
chr1	18028809	18029123	45.47260
chr1	18323320	18323557	4.88881
chr1	18541199	18541368	8.43905
chr1	18541917	18542187	15.04226
chr1	18543831	18544072	6.72575
chr1	18690789	18691315	20.83004
chr1	18801955	18802108	25.75996
chr1	19014448	19014580	4.85188
chr1	19250749	19250942	5.58547
chr1	19257213	19257476	8.67565
chr1	19299945	19300264	27.56839
chr1	19572076	19572264	6.36224
chr1	19572525	19572756	15.41834
chr1	19580777	19581017	11.73615
chr1	19649597	19649817	41.01772
chr1	19912654	19913012	25.02059
chr1	20044241	20044498	5.99918
chr1	20046524	20046655	6.91272
chr1	20060398	20060602	5.18015
chr1	20095108	20095243	5.51828
chr1	20096672	20096844	7.48819
chr1	20210362	20210594	6.01945
chr1	20431698	20431898	11.66285
chr1	20648866	20649029	5.10463
chr1	20683061	20683317	7.23164
chr1	20685745	20686147	9.72464
chr1	20821359	20821506	6.43318
chr1	21228135	21228298	9.54290
chr1	21313973	21314192	8.04090
chr1	21364551	21364897	47.88973
chr1	21443534	21443757	7.37052
chr1	21444462	21444664	6.38276
chr1	21514322	21514540	22.61024
chr1	21518952	21519186	14.54981
chr1	21614547	21614700	5.44765
chr1	21717314	21717532	14.38409
chr1	21938407	21938699	26.79912
chr1	21967468	21967620	51.72304
chr1	22158606	22158809	8.79839
chr1	22512168	22512431	12.12980
chr1	22596859	22597124	8.47911
chr1	22598269	22598431	11.74177
chr1	22641542	22641680	6.37222
chr1	22767415	22767735	21.02955
chr1	22768594	22768738	37.36804
chr1	22855736	22855879	5.73226
chr1	23078966	23079199	12.55510
chr1	23110861	23111049	7.69072
chr1	23134156	23134293	4.60212
chr1	23143214	23143344	9.77268
chr1	23199704	23199851	6.18640
chr1	23394586	23394844	12.12560
chr1	23411009	23411170	8.65945
chr1	23512104	23512297	5.46490
chr1	23555453	23555616	3.24098
chr1	23693074	23693272	15.61724
chr1	23833402	23833631	11.57372
chr1	23899092	23899349	37.66179
chr1	24022418	24022555	4.35697
chr1	24257033	24257264	10.04761
chr1	24394079	24394393	17.16219
chr1	24441725	24441896	7.69862
chr1	24532905	24533092	11.74757
chr1	24630219	24630441	11.06974
chr1	24634548	24634738	10.55507
chr1	24635953	24636317	22.62463
chr1	24646270	24646554	25.06096
chr1	24650095	24650297	7.20749
chr1	24664017	24664189	5.05675
chr1	24781867	24782134	15.24150
chr1	25051403	25051603	5.31146
chr1	25156817	25156961	6.70212
chr1	25216744	25216952	4.43790
chr1	25217539	25217827	6.60948
chr1	25234845	25234993	6.43059
chr1	25235144	25235418	9.83244
chr1	25464182	25464349	15.83660
chr1	25668891	25669035	15.63334
chr1	25781964	25782108	5.61684
chr1	25956395	25956531	4.88724
chr1	26004010	26004246	17.57994
chr1	26037866	26037991	4.03943
chr1	26059116	26059267	3.55002
chr1	26123469	26123644	5.12974
chr1	26164382	26164707	6.37979
chr1	26240826	26240978	5.37720
chr1	26242953	26243190	6.68297
chr1	26244140	26244350	7.45616
chr1	26279294	26279621	15.92074
chr1	26302793	26303105	7.12169
chr1	26382680	26382843	4.36813
chr1	26400410	26400681	19.23471
chr1	26402582	26402825	11.64338
chr1	26448363	26448619	12.11559
chr1	26449657	26449854	6.50360
chr1	26450121	26450312	5.00838
chr1	26476642	26476843	39.43601
chr1	26488231	26488517	13.45633
chr1	26511485	26511636	4.14180
chr1	26537143	26537319	5.88477
chr1	26666930	26667111	8.60338
chr1	26685217	26685368	5.46526
chr1	26742051	26742193	5.34533
chr1	26766397	26766585	19.30204
chr1	26768158	26768412	11.64569
chr1	26777068	26777270	5.65195
chr1	26924615	26924857	8.63715
chr1	26954161	26954295	4.68867
chr1	27088233	27088437	7.08109
chr1	27140887	27141077	8.06528
chr1	27148289	27148589	16.00484
chr1	27191166	27191487	19.73549
chr1	27223257	27223456	38.74812
chr1	27265661	27265802	6.06911
chr1	27267375	27267549	49.31858
chr1	27277481	27277648	5.68569
chr1	27277954	27278461	10.14720
chr1	27281885	27282067	12.31813
chr1	27282341	27282526	7.89294
chr1	27301712	27301960	8.30185
chr1	27303025	27303280	3.75219
chr1	27383242	27383457	5.08984
chr1	27393783	27394134	29.99856
chr1	27427825	27428100	13.07659
chr1	27487845	27488038	5.28868
chr1	27572394	27572673	13.44983
chr1	27862725	27862851	5.39283
chr1	27982009	27982276	13.97976
chr1	28039565	28039732	10.77075
chr1	28232816	28233000	8.74185
chr1	28258374	28258651	53.34737
chr1	28260759	28260959	6.97719
chr1	28291469	28291728	8.28089
chr1	28336792	28336966	6.31939
chr1	28386424	28386616	3.72119
chr1	28430144	28430305	10.47625
chr1	28430437	28430578	4.06239
chr1	28445073	28445371	48.65138
chr1	28475581	28475781	9.06264
chr1	28552902	28553539	8.91018
chr1	28580121	28580323	5.76192
chr1	28596201	28596373	4.38381
chr1	28598336	28598610	8.88508
chr1	28671758	28672069	52.59830
chr1	28698029	28698377	17.50923
chr1	28876016	28876221	7.50005
chr1	28877470	28877757	21.45628
chr1	29093201	29093338	6.11979
chr1	29173240	29173418	6.91577
chr1	29177171	29177448	16.74773
chr1	29327386	29327692	16.31500
chr1	29345532	29345847	26.94253
chr1	29385052	29385245	10.24020
chr1	29438747	29438902	5.78601
chr1	29638606	29638728	8.98443
chr1	29643954	29644131	16.67257
chr1	29645486	29645689	7.34758
chr1	29741330	29741462	6.65847
chr1	29779495	29779693	4.40303
chr1	29835944	29836110	3.84124
chr1	29975525	29975781	10.91902
chr1	30238556	30238730	5.97398
chr1	30239148	30239508	19.16575
chr1	30379814	30380092	14.23427
chr2	99355	99496	6.26544
chr2	215268	215487	20.53206
chr2	239340	239475	5.11691
chr2	261761	262093	8.94980
chr2	281338	281488	16.79882
chr2	299275	299512	5.66426
chr2	367691	367890	5.76902
chr2	381620	381780	8.82323
chr2	387727	387990	10.70048
chr2	414799	414980	7.17033
chr2	559806	560017	9.96349
chr2	756032	756174	5.92511
chr2	761708	761850	6.38236
chr2	799772	799983	16.83797
chr2	977571	977976	12.19972
chr2	1566903	1567212	20.20205
chr2	2308927	2309053	4.12967
chr2	2737820	2738004	5.20007
chr2	2763293	2763446	27.23144
chr2	2924408	2924590	5.13138
chr2	3244782	3244952	4.94202
chr2	3259500	3259654	3.18204
chr2	3263282	3263420	3.28474
chr2	3265365	3265563	5.34537
chr2	3267790	3267996	4.37604
chr2	3271982	3272164	6.09004
chr2	3273294	3273494	4.89863
chr2	3278702	3278872	3.89928
chr2	3280030	3280232	4.65014
chr2	3283311	3283635	5.45570
chr2	3292079	3292414	4.39095
chr2	3294438	3294771	5.03145
chr2	3299258	3299459	5.04188
chr2	3306493	3306662	3.21920
chr2	3307374	3307585	7.38989
chr2	3313382	3314122	6.98559
chr2	3314722	3315152	8.88013
chr2	3324434	3324716	6.47667
chr2	3329580	3329782	5.01311
chr2	3330983	3331163	5.00950
chr2	3331370	3331547	3.53600
chr2	3332037	3332555	5.24145
chr2	3332788	3333104	5.50518
chr2	3334193	3334567	4.47968
chr2	3334937	3335181	4.52467
chr2	3335405	3335576	3.36236
chr2	3342065	3342282	5.89820
chr2	3342617	3342836	5.92174
chr2	3346510	3346706	5.54308
chr2	3356853	3357065	7.99003
chr2	3357416	3357770	9.51863
chr2	3365491	3365705	3.67864
chr2	3376915	3377450	7.73759
chr2	3377860	3378501	10.01910
chr2	3381685	3381923	4.51710
chr2	3388892	3389055	6.88654
chr2	3393445	3393578	4.05464
chr2	3397321	3397497	4.24579
chr2	3398477	3398639	3.59172
chr2	3400203	3400420	10.06737
chr2	3404914	3405114	8.51567
chr2	3405544	3405735	4.21420
chr2	3406383	3406607	3.87336
chr2	3408699	3408887	5.74603
chr2	3412649	3412911	5.36632
chr2	3433847	3434521	6.68947
chr2	3451737	3451935	6.92087
chr2	3459100	3459438	9.48524
chr2	3460409	3460609	4.98928
chr2	3469333	3469543	7.44302
chr2	3474707	3474928	3.78618
chr2	3478122	3478518	10.95590
chr2	3482297	3482477	3.95966
chr2	3485936	3486265	7.73967
chr2	3486587	3486781	5.10522
chr2	3487410	3487612	6.38435
chr2	3488384	3488603	4.13053
chr2	3490643	3491022	4.76370
chr2	3493235	3493536	9.35686
chr2	3497175	3497738	8.12518
chr2	3499467	3499609	3.55799
chr2	3500637	3500834	4.19267
chr2	3501436	3501633	4.07786
chr2	4477616	4477741	5.70246
chr2	6018028	6018184	4.86232
chr2	6399333	6399546	8.57537
chr2	6403491	6403719	11.72107
chr2	6893762	6893955	10.39061
chr2	6946587	6946800	9.26383
chr2	6947063	6947202	12.76923
chr2	7043383	7043620	22.29431
chr2	7052927	7053113	13.86765
chr2	7056269	7056571	20.65744
chr2	7082319	7082459	4.17149
chr2	7223830	7224056	12.30765
chr2	7432812	7432959	4.80523
chr2	7495960	7496233	24.94309
chr2	7512932	7513139	12.23835
chr2	7593726	7593855	3.54821
chr2	7604069	7604243	5.33540
chr2	7640277	7640456	7.78980
chr2	7898095	7898248	5.25210
chr2	8097115	8097354	6.99887
chr2	8118611	8118771	3.55450
chr2	8430475	8430737	15.30956
chr2	8518644	8518764	3.54888
chr2	8534171	8534370	13.05996
chr2	8579724	8579937	9.57079
chr2	8581265	8581436	14.57999
chr2	8664895	8665060	7.00644
chr2	8791556	8792145	10.18640
chr2	8933291	8933478	3.39231
chr2	9054475	9054695	4.93904
chr2	9073502	9073658	8.64627
chr2	9406104	9406243	5.66133
chr2	9427829	9428054	11.20095
chr2	9539087	9539921	15.22771
chr2	9627024	9627262	13.86809
chr2	9686318	9686513	4.10617
chr2	9701641	9701817	12.08373
chr2	9727943	9728262	41.00843
chr2	9741525	9741784	6.25158
chr2	9818003	9818147	5.27471
chr2	9839731	9839858	7.22889
chr2	9844116	9844281	4.14783
chr2	9906544	9906770	6.79470
chr2	9907681	9907817	4.65065
chr2	10072009	10072214	7.75559
chr2	10138458	10138654	6.97107
chr2	10340388	10340585	10.54593
chr2	10375182	10375416	12.83667
chr2	10561412	10561561	6.97736
chr2	10629021	10629194	11.37489
chr2	10825133	10825490	34.32948
chr2	10835731	10835921	3.70483
chr2	10845576	10845781	7.11159
chr2	10846945	10847155	4.27255
chr2	10847361	10847486	4.09267
chr2	10994384	10994514	7.42697
chr2	11010429	11010677	8.63758
chr2	11126569	11126707	22.52928
chr2	11195332	11195663	9.75636
chr2	11221230	11221404	3.91773
chr2	11329680	11329899	20.32842
chr2	11565173	11565349	15.46361
chr2	11685459	11685594	4.45690
chr2	11753964	11754123	7.95684
chr2	11755090	11755290	6.24036
chr2	11806979	11807292	15.55011
chr2	11852136	11852315	6.44762
chr2	11866842	11866983	4.41278
chr2	11987807	11987948	4.01392
chr2	12166206	12166364	9.46019
chr2	12241491	12241780	11.47190
chr2	12495807	12496046	5.04257
chr2	12629567	12629688	3.81496
chr2	12646051	12646363	5.73165
chr2	12703437	12703611	14.44321
chr2	12709547	12709775	5.27338
chr2	12797887	12798148	20.41951
chr2	12817527	12817821	19.99681
chr2	12819433	12819560	7.57431
chr2	12868036	12868212	4.64967
chr2	12893843	12894060	4.81680
chr2	12894198	12894403	11.73975
chr2	12930538	12930697	11.06269
chr2	12939454	12939644	6.61798
chr2	13013674	13013921	6.32975
chr2	13085579	13085750	29.96625
chr2	13161916	13162207	17.57651
chr2	13186384	13186540	17.36681
chr2	13191948	13192190	19.02994
chr2	13193958	13194249	51.71377
chr2	13488632	13488819	7.55832
chr2	13489857	13490115	8.65266
chr2	13657976	13658296	15.75099
chr2	14024922	14025122	7.75797
chr2	14064887	14065053	7.85797
chr2	14127644	14127772	8.11009
chr2	14181037	14181183	6.24294
chr2	14216932	14217291	29.88704
chr2	14260625	14260820	5.16813
chr2	14488540	14488740	8.86718
chr2	14493007	14493138	4.24456
chr2	14534737	14534859	4.27964
chr2	14572916	14573161	9.83084
chr2	14665486	14665758	20.38323
chr2	14768313	14768515	13.61478
chr2	14854134	14854330	36.21207
chr2	14861410	14861554	6.79432
chr2	14862103	14862360	19.93617
chr2	14908611	14908904	16.37346
chr2	14965170	14965310	4.56474
chr2	15066277	15066545	15.55773
chr2	15081834	15081985	13.11869
chr2	15087361	15087556	11.47906
chr2	15151390	15151591	6.81408
chr2	15155300	15155584	6.61204
chr2	15253329	15253637	20.35700
chr2	15254118	15254264	5.15355
chr2	15278763	15278895	6.17392
chr2	15291439	15291593	9.62384
chr2	15291933	15292056	11.82302
chr2	15375139	15375333	3.63122
chr2	15376241	15376388	11.52115
chr2	15454191	15454336	7.97681
chr2	15830573	15830818	16.63222
chr2	15896376	15896527	5.40463
chr2	15917016	15917200	5.64537
chr2	15940118	15940439	25.91905
chr2	16051603	16051782	7.12642
chr2	16052265	16052412	3.90430
chr2	16160069	16160260	23.15395
chr2	16199275	16199405	4.93027
chr2	16200051	16200307	6.71375
chr2	16210381	16210566	6.71437
chr2	16369622	16369756	9.15440
chr2	16371513	16371898	4.38434
chr2	16440303	16440591	8.20598
chr2	16441136	16441315	10.16024
chr2	16564694	16564901	3.61275
chr2	16588686	16588877	5.73645
chr2	16658510	16658667	23.62540
chr2	16680455	16680795	15.40835
chr2	16689918	16690182	5.63980
chr2	16693240	16693402	4.48156
chr2	16695499	16696384	22.25445
chr2	16706024	16706294	6.77316
chr2	16801542	16801916	10.46001
chr2	16901671	16901971	13.53227
chr2	17041510	17041710	7.36600
chr2	17189364	17189650	11.43872
chr2	17193122	17193295	11.72109
chr2	17197207	17197477	8.98381
chr2	17218452	17218657	4.45296
chr2	17359733	17359991	8.66688
chr2	17360198	17360472	12.22417
chr2	17457081	17457341	14.33018
chr2	17480741	17480890	6.34200
chr2	17541816	17542116	19.48248
chr2	17570203	17570356	3.94822
chr2	17582487	17582797	29.69826
chr2	17614407	17614604	3.66158
chr2	17649048	17649233	6.55400
chr2	17696702	17696827	4.87013
chr2	17726704	17727018	15.57710
chr2	17727357	17727678	28.13354
chr2	17844990	17845256	16.27207
chr2	17847368	17847607	23.53805
chr2	17900785	17900982	6.40185
chr2	17934281	17934437	5.75678
chr2	17994357	17994575	8.30123
chr2	18005866	18006054	6.60545
chr2	18217339	18217606	39.16295
chr2	18230697	18230838	32.76659
chr2	18232772	18232974	9.17733
chr2	18233247	18233477	16.17079
chr2	18233547	18233780	9.23463
chr2	18234723	18234906	4.54489
chr2	18235628	18235856	28.23234
chr2	18372796	18372951	5.49190
chr2	18373154	18373528	31.43284
chr2	18423647	18423854	8.07282
chr2	18725641	18725833	6.04971
chr2	18961115	18961245	5.13660
chr2	18981296	18981492	5.10327
chr2	19125737	19125904	5.22523
chr2	19179194	19179379	4.58654
chr2	19229014	19229205	8.26423
chr2	19297618	19299614	46.77244
chr2	19413257	19413459	4.71172
chr2	19437250	19437535	12.63535
chr2	19467957	19468141	5.42617
chr2	19469598	19469800	7.25893
chr2	19486626	19486775	4.27455
chr2	19557630	19557860	8.64428
chr2	19648881	19649139	7.97544
chr3	166251	166418	6.26624
chr3	182911	183075	3.79395
chr3	272775	272928	3.90359
chr3	508606	508770	5.90324
chr3	536223	536357	5.89348
chr3	1034623	1034772	9.39973
chr3	1063803	1064117	25.57273
chr3	1288099	1288238	9.96890
chr3	1290721	1290856	5.99984
chr3	1359787	1359934	5.89586
chr3	1452769	1452987	5.54285
chr3	1487221	1487435	11.09722
chr3	1548791	1549010	4.16881
chr3	1589764	1590022	8.01072
chr3	1679847	1680028	5.84242
chr3	1739228	1739672	8.65160
chr3	1739802	1740034	4.04314
chr3	1743179	1743311	7.47428
chr3	1756773	1756985	6.85772
chr3	1760117	1760512	22.90736
chr3	1763959	1764163	19.46609
chr3	1769667	1769820	7.46353
chr3	1988323	1988463	4.99283
chr3	2120285	2120458	10.61378
chr3	2127391	2127548	16.13625
chr3	2138231	2138389	3.60669
chr3	2169834	2169971	3.62287
chr3	2308963	2309091	10.59417
chr3	2352945	2353125	4.49885
chr3	2385653	2385841	5.72831
chr3	2388383	2388570	6.81706
chr3	2551123	2551335	10.75257
chr3	2620671	2620830	4.15543
chr3	2636815	2637001	6.31862
chr3	3068792	3068997	7.76705
chr3	3197710	3197898	21.23541
chr3	3369154	3369281	8.66108
chr3	3443952	3444246	13.52420
chr3	3502556	3502779	4.98536
chr3	3560664	3560956	14.26911
chr3	3566139	3566353	30.97898
chr3	3569326	3569772	13.49564
chr3	3582752	3583101	36.52858
chr3	3589281	3589424	3.92470
chr3	3694052	3694317	43.23412
chr3	3701584	3701868	35.94659
chr3	3725746	3725946	5.93077
chr3	3760572	3760757	9.81721
chr3	3857546	3857832	15.26088
chr3	3985765	3985947	6.97556
chr3	4013547	4013735	14.53958
chr3	4120713	4120941	6.14933
chr3	4123456	4123665	6.53927
chr3	4358597	4358816	9.39246
chr3	4402633	4402933	5.71706
chr3	4407790	4407989	10.18392
chr3	4408171	4408496	26.11481
chr3	4419374	4419570	6.54438
chr3	4441255	4441551	16.95595
chr3	4496083	4496268	5.27355
chr3	4510896	4511027	8.73373
chr3	4571557	4571759	14.59062
chr3	4611021	4611225	5.17171
chr3	4656068	4656257	6.71037
chr3	4723696	4724050	11.79300
chr3	4739986	4740191	9.52569
chr3	4740815	4741064	6.65918
chr3	4744063	4744217	8.47468
chr3	4788728	4788849	5.19481
chr3	4802159	4802461	8.78762
chr3	4908826	4909061	6.47932
chr3	4975947	4976093	7.17855
chr3	4987222	4987480	8.14803
chr3	5087765	5088120	27.40829
chr3	5119322	5119551	5.67247
chr3	5227930	5228091	9.11993
chr3	5319942	5320072	4.02124
chr3	5351693	5351961	12.91814
chr3	5403506	5403640	4.23365
chr3	5579122	5579254	5.69792
chr3	5590296	5590456	9.79920
chr3	5645523	5645797	8.38932
chr3	5707706	5707950	9.79655
chr3	5747347	5747585	13.01008
chr3	5771031	5771173	5.30490
chr3	5834721	5835028	13.03655
chr3	5841919	5842114	5.06445
chr3	5954048	5954251	8.39305
chr3	6034028	6034166	5.95248
chr3	6108802	6108976	3.98869
chr3	6173703	6174115	15.18316
chr3	6251159	6251374	48.26412
chr3	6436327	6436624	8.16667
chr3	6474556	6474867	5.82986
chr3	6484000	6484259	13.38306
chr3	6531917	6532053	4.27372
chr3	6555975	6556173	5.64735
chr3	6564516	6564647	5.41509
chr3	6604867	6605094	6.08136
chr3	6719909	6720204	6.33105
chr3	6838773	6839459	25.85792
chr3	6840091	6840415	8.95885
chr3	6842045	6842481	17.22100
chr3	6842921	6843249	8.32096
chr3	7082600	7082722	3.56179
chr3	7160501	7160663	4.14347
chr3	7278463	7278613	4.88816
chr3	7502059	7502283	14.60267
chr3	7510454	7510627	9.04172
chr3	7576704	7576957	13.89297
chr3	7579979	7580114	3.86726
chr3	7671450	7671667	15.67017
chr3	7867197	7867444	8.42344
chr3	7908923	7909154	13.05597
chr3	7912219	7912534	6.21390
chr3	8065690	8065967	12.31473
chr3	8196349	8196497	8.48685
chr3	8254262	8254551	4.40857
chr3	8257952	8258228	7.72485
chr3	8268759	8268959	6.93291
chr3	8286853	8286988	11.79868
chr3	8293200	8293378	12.92294
chr3	8297994	8298262	13.41086
chr3	8425469	8425612	4.44729
chr3	8453762	8454016	10.47052
chr3	8482738	8482862	3.28470
chr3	8487359	8487488	13.29729
chr3	8549365	8549674	44.38653
chr3	8558078	8558257	10.87827
chr3	8619098	8619247	15.83421
chr3	8623195	8623336	7.93178
chr3	8686475	8686652	5.94078
chr3	8687729	8687896	8.36032
chr3	8865851	8866025	7.24968
chr3	8873662	8873812	13.64136
chr3	8902641	8902965	36.17850
chr3	8959389	8959517	5.67767
chr3	8960144	8960326	22.55604
chr3	9103525	9103664	3.62614
chr3	9143630	9143809	7.60749
chr3	9254824	9255029	18.83399
chr3	9338819	9339019	6.10467
chr3	9375658	9375882	6.82581
chr3	9642692	9642833	5.47011
chr3	9737455	9737795	25.96592
chr3	9947898	9948037	4.42652
chr3	10137702	10137866	8.54277
chr3	10181074	10181254	9.84174
chr3	10192123	10192328	5.25866
chr3	10204932	10205132	6.00968
chr3	10220083	10220221	5.51290
chr3	10383710	10384275	28.22275
chr3	10504614	10504870	20.58446
chr3	10591420	10591655	7.11777
chr3	10592312	10592522	29.21097
chr3	10735256	10735386	8.41380
chr3	10843635	10843773	13.09415
chr3	11033126	11033270	8.26665
chr3	11195367	11195555	6.90548
chr3	11801676	11801908	4.68126
chr3	12261738	12261894	5.43849
chr3	12451659	12451986	40.73523
chr3	12453934	12454131	11.20246
chr3	12457151	12457346	6.47916
chr3	13375050	13375220	4.73059
chr3	15203653	15203862	77.21910
chr3	15953224	15953390	4.30118
chr3	16191324	16191453	38.26963
chr3	16381917	16382042	3.77814
chr3	16656121	16656259	37.63429
chr3	16668574	16668875	10.12191
chr3	16703710	16703846	6.35729
chr3	16778508	16778668	6.14178
chr3	16782381	16782693	5.14391
chr3	16788185	16788375	3.87369
chr3	16895944	16896241	17.81009
chr3	16912086	16912277	6.43342
chr3	17008442	17008583	7.27537
chr3	17009245	17009565	8.14888
chr3	17178050	17178184	5.57641
chr3	17200135	17200284	4.41758
chr3	17201961	17202102	8.91536
chr3	17203990	17204258	8.59328
chr3	17509246	17509546	15.92941
chr3	17911746	17911881	6.30049
chr3	17912396	17912537	7.20608
chr3	18005937	18006197	20.77227
chr3	18092152	18092490	30.57535
chr3	18466636	18466801	8.00433
chr3	18511225	18511423	7.11963
chr3	18542556	18542679	7.95229
chr3	18559485	18559635	7.29338
chr3	18560733	18560955	9.91785
chr3	18660779	18660990	5.88562
chr3	18663890	18664087	14.50620
chr3	18764714	18764939	15.39526
chr3	18819510	18819786	9.82184
chr3	18882100	18882243	6.44582
chr3	18883001	18883229	6.00778
chr3	18885083	18885259	29.86372
chr3	19120935	19121380	17.69220
chr3	19206079	19206390	12.36031
chr3	19281384	19281584	8.32346
chr3	19445838	19445999	6.72067
chr3	19463826	19464054	8.35327
chr3	19607460	19607585	34.05243
chr3	19626639	19626836	9.07351
chr3	20016459	20016599	5.22400
chr3	20142663	20142813	6.44233
chr3	20296017	20296261	15.68196
chr3	20478490	20478811	15.05081
chr3	20552081	20552279	9.04321
chr3	20684161	20684303	10.12052
chr3	20721443	20721686	8.13142
chr3	20785846	20786093	11.10412
chr3	20849748	20849914	4.79592
chr3	20904660	20904879	5.39803
chr3	20904956	20905155	20.06605
chr3	21024323	21024492	6.80871
chr3	21108740	21108914	4.41483
chr3	21122975	21123133	4.00304
chr3	21251919	21252101	4.16042
chr3	21262617	21262857	20.01312
chr3	21413822	21413950	7.77540
chr3	21448778	21448910	4.21790
chr3	21523403	21523556	5.09887
chr3	21678861	21679097	8.24308
chr3	21932324	21932830	16.74466
chr3	22126742	22127272	23.27356
chr3	22127856	22128024	6.62955
chr3	22128347	22128493	37.47132
chr3	22129333	22129703	7.36186
chr3	22169594	22169765	10.29497
chr3	22274496	22274662	8.73196
chr3	22295219	22295500	14.57408
chr3	22362656	22362829	7.27168
chr3	22368874	22369065	43.98066
chr3	22522000	22522148	4.41887
chr3	22575364	22575648	8.78774
chr3	22583309	22583492	7.49560
chr3	22649619	22649882	5.58876
chr3	22676924	22677122	5.27616
chr3	22785205	22785325	7.85959
chr3	22785640	22785840	8.70847
chr3	22956772	22956970	6.03168
chr3	23092799	23093121	17.14565
chr3	23142330	23142533	15.62515
chr3	23175609	23175758	4.33118
chr3	23181297	23181448	11.44804
chr3	23200858	23201174	11.77566
chr3	23240704	23240853	5.63306
chr3	23277893	23278124	10.64260
chr3	23287407	23287635	8.59581
chr3	23324320	23324456	3.46386
chr3	23341970	23342133	6.94253
chr3	23348538	23348822	9.23728
chr4	145256	145440	55.35916
chr4	189033	189248	15.33517
chr4	299180	299419	7.16450
chr4	484494	484671	4.57264
chr4	493099	493237	41.71022
chr4	550258	550485	8.89107
chr4	558228	558482	24.99581
chr4	682778	682954	5.26351
chr4	714175	714327	12.33449
chr4	728026	728200	4.97122
chr4	810493	810746	5.01925
chr4	945339	945561	21.08450
chr4	957460	957711	26.43993
chr4	1031338	1031598	18.92031
chr4	1116898	1117206	19.48004
chr4	1151356	1151493	3.23248
chr4	1382594	1382722	4.58234
chr4	1391648	1391873	6.65360
chr4	1415488	1415622	24.77960
chr4	1415771	1415997	6.53340
chr4	1444278	1444610	10.14403
chr4	1495155	1495401	10.49192
chr4	2389154	2389345	11.23821
chr4	2415663	2415795	7.22886
chr4	2572213	2572467	11.12529
chr4	2658872	2659057	10.67369
chr4	3663310	3663476	6.98652
chr4	3710380	3710519	4.89094
chr4	4070001	4070202	5.32995
chr4	5738631	5739264	20.31172
chr4	5739987	5740157	68.04847
chr4	5833416	5833762	15.95493
chr4	6217325	6217472	5.12712
chr4	6435140	6435261	4.55442
chr4	6649640	6649851	9.91264
chr4	6794910	6795089	10.86287
chr4	7238799	7239021	19.88737
chr4	7349223	7349490	12.50252
chr4	7353875	7354013	4.44072
chr4	7491236	7491496	8.43191
chr4	7613254	7613378	4.04258
chr4	7757442	7757574	4.97042
chr4	7758227	7758527	29.70727
chr4	7761278	7761436	4.61515
chr4	7773593	7773867	7.64891
chr4	7946724	7946853	3.69903
chr4	8096774	8097056	19.03736
chr4	8138677	8138916	28.49385
chr4	8140948	8141106	3.92561
chr4	8348700	8348919	14.61809
chr4	8695209	8695334	7.49275
chr4	8875445	8875706	4.52962
chr4	8879332	8879494	3.58776
chr4	8908817	8908949	3.81867
chr4	8986097	8986354	20.84401
chr4	9131192	9131496	19.26824
chr4	9143373	9143522	4.83322
chr4	9147290	9147456	3.53122
chr4	9254159	9254417	4.19927
chr4	9332754	9333017	16.23912
chr4	9499189	9499369	32.82487
chr4	9740403	9740680	17.68719
chr4	9764325	9764510	8.14823
chr4	9817698	9817961	6.37203
chr4	9897857	9897979	4.10812
chr4	9900659	9900817	10.40106
chr4	9930422	9930616	6.10719
chr4	9994960	9995215	15.63265
chr4	10015551	10015724	19.57288
chr4	10191341	10191612	10.80191
chr4	10291658	10292018	11.00512
chr4	10352200	10352389	8.08375
chr4	10508328	10508537	9.27466
chr4	10509740	10509934	12.00514
chr4	10650081	10650403	22.53692
chr4	10764484	10764681	5.73775
chr4	10836628	10836813	12.82756
chr4	10899285	10899521	5.83365
chr4	10940210	10940524	23.17965
chr4	11160341	11160510	13.00823
chr4	11520192	11520319	15.48562
chr4	11522034	11522452	29.75245
chr4	11592326	11592489	24.33910
chr4	11595939	11596124	6.89463
chr4	11598025	11598181	13.98969
chr4	11662467	11662695	6.67839
chr4	11745365	11745507	7.90020
chr4	11807294	11807452	4.30751
chr4	11817204	11817363	3.61004
chr4	11841976	11842120	7.86753
chr4	11934200	11934400	10.63612
chr4	12092152	12092398	7.64320
chr4	12249012	12249218	6.75451
chr4	12270679	12270841	6.24639
chr4	12327513	12327718	17.95793
chr4	12361912	12362110	7.08153
chr4	12375111	12375280	7.64086
chr4	12395952	12396205	4.62983
chr4	12398984	12399285	22.79933
chr4	12412848	12413072	9.01710
chr4	12502025	12502296	4.65167
chr4	12514104	12514410	17.47867
chr4	12563191	12563353	9.88393
chr4	12565095	12565346	17.17190
chr4	12686207	12686348	5.49668
chr4	12757737	12757987	9.28979
chr4	12836925	12837109	5.83164
chr4	13016250	13016516	9.24395
chr4	13022832	13023040	12.45704
chr4	13128330	13128576	4.96073
chr4	13279634	13279973	9.27214
chr4	13375996	13376292	19.16577
chr4	13460847	13461123	3.75024
chr4	13510983	13511222	33.46498
chr4	13652364	13652525	7.01848
chr4	13664300	13664431	6.31303
chr4	13665207	13665414	10.98790
chr4	13674238	13674478	4.39503
chr4	13742122	13742246	3.93081
chr4	13809523	13809719	18.17390
chr4	13811334	13811551	10.17645
chr4	13814340	13814474	7.05752
chr4	13815866	13816003	3.50823
chr4	13987195	13987357	5.80539
chr4	14101729	14101946	9.79537
chr4	14238555	14238758	8.70164
chr4	14240505	14240678	6.11602
chr4	14256020	14256284	29.91350
chr4	14359464	14359797	38.55996
chr4	14363984	14364134	7.41520
chr4	14440333	14440579	9.89340
chr4	14578526	14578674	11.64414
chr4	14654903	14655040	8.85136
chr4	14657005	14657188	7.47975
chr4	14692775	14692964	3.36612
chr4	14792260	14792520	3.40741
chr4	14796407	14796534	5.36391
chr4	14820498	14820789	36.36341
chr4	14826995	14827195	9.11106
chr4	14854014	14854226	7.27922
chr4	14859652	14859841	7.37561
chr4	14866835	14867005	9.00525
chr4	14881516	14881771	4.86675
chr4	14895286	14895534	8.49682
chr4	15021706	15021848	4.64308
chr4	15204713	15204942	4.11167
chr4	15216247	15216373	6.16551
chr4	15221613	15221782	7.72524
chr4	15287301	15287463	8.66611
chr4	15291779	15292118	22.28656
chr4	15417597	15417777	5.76771
chr4	15507269	15507550	17.14106
chr4	15527669	15527905	6.91996
chr4	15598240	15598534	8.14938
chr4	15617097	15617445	15.51885
chr4	15646739	15647050	11.02448
chr4	15676153	15676326	4.43344
chr4	15692911	15693071	5.77301
chr4	15817536	15817949	11.73804
chr4	15842236	15842427	10.14675
chr4	15957664	15957953	11.15863
chr4	16083744	16083982	6.17163
chr4	16084627	16084805	11.88988
chr4	16130416	16130553	5.24096
chr4	16289851	16290018	5.65077
chr4	16377414	16377581	9.07479
chr4	16450735	16450858	3.18642
chr4	16520231	16520374	17.80294
chr4	16686660	16686835	41.02596
chr4	16706143	16706321	4.43557
chr4	16707809	16708047	50.83924
chr4	16806541	16806798	15.24869
chr4	16845274	16845502	14.70241
chr4	16854995	16855227	13.46046
chr4	16960224	16960400	3.51575
chr4	17000906	17001213	11.05373
chr4	17039381	17039666	14.86558
chr4	17334925	17335221	19.49586
chr4	17385173	17385335	10.22513
chr4	17522529	17522714	25.12075
chr4	17524231	17524425	12.61520
chr4	17537781	17538127	11.58268
chr4	17583033	17583251	7.41113
chr4	17634542	17634827	11.36148
chr4	17642563	17642746	4.14335
chr4	17643161	17643314	4.05518
chr4	17666990	17667110	8.75436
chr4	17774430	17774597	5.60487
chr4	17799342	17799470	7.50350
chr4	17816801	17816962	5.05444
chr4	17952695	17952868	38.66851
chr4	17979772	17980004	10.32018
chr4	17982066	17982269	19.22049
chr4	18077582	18077778	6.80318
chr4	18207235	18207432	9.84060
chr4	18319033	18319369	27.76661
chr4	18321106	18321348	10.08223
chr4	18324516	18324667	7.67027
chr4	18327360	18328317	15.81802
chr4	18330818	18331091	7.82645
chr4	18406149	18406288	3.96246
chr4	18423214	18423401	7.18211
chr4	18564238	18564390	29.66121
chr4	18573568	18573756	8.89569
chr4	18576268	18576437	4.36633
chr5	81116	81368	7.14944
chr5	100994	101116	6.24260
chr5	155002	155147	13.13480
chr5	158668	158913	16.76074
chr5	186487	186607	3.50562
chr5	210632	210961	4.15024
chr5	266515	266663	4.47525
chr5	266942	267220	43.47630
chr5	278555	278759	7.08622
chr5	320604	320743	3.54986
chr5	390071	390252	28.83413
chr5	442188	442489	23.70425
chr5	448758	448905	3.73752
chr5	450086	450296	10.34576
chr5	523270	523470	9.38554
chr5	552862	553083	32.92213
chr5	556456	556637	5.41333
chr5	713527	713990	10.97156
chr5	731788	731983	4.18380
chr5	800519	800734	22.15593
chr5	817688	817882	4.64308
chr5	828578	828784	7.09524
chr5	829076	829258	8.33921
chr5	882676	883008	43.66782
chr5	889364	889600	19.29347
chr5	895796	895933	3.25521
chr5	937616	937777	5.83293
chr5	940438	940627	4.77730
chr5	941358	941566	4.11726
chr5	980346	980556	4.80092
chr5	980852	981017	4.57193
chr5	1118306	1118484	4.02222
chr5	1395922	1396092	15.82616
chr5	1404609	1404866	7.74668
chr5	1443915	1444153	12.51976
chr5	1504821	1505020	9.83013
chr5	1535963	1536228	13.57122
chr5	1589817	1589941	7.05764
chr5	1609010	1609207	6.96282
chr5	1611104	1611282	3.81305
chr5	1670669	1670921	7.63639
chr5	1745702	1745910	16.33840
chr5	1921906	1922044	4.09878
chr5	1924559	1924819	16.87888
chr5	2010160	2010334	10.36183
chr5	2204017	2204167	8.35040
chr5	2367905	2368070	4.59508
chr5	2398414	2398705	33.30807
chr5	2408148	2408281	18.41488
chr5	2557951	2558079	5.55448
chr5	2680601	2680722	4.07970
chr5	2861724	2862144	6.56793
chr5	2935846	2935978	3.64123
chr5	2938186	2938325	4.87766
chr5	3088893	3089154	11.93998
chr5	3158669	3158834	5.71204
chr5	3191755	3191953	21.22536
chr5	3278992	3279290	34.00016
chr5	3336004	3336323	17.60868
chr5	3398512	3398697	6.51259
chr5	3463113	3463309	58.17525
chr5	3478763	3478952	4.36440
chr5	3527285	3527511	10.44133
chr5	3528466	3528716	20.23108
chr5	3723049	3723262	7.89147
chr5	3741869	3741991	6.06324
chr5	3783019	3783223	5.55489
chr5	3783981	3784261	9.16583
chr5	3932452	3932618	8.37028
chr5	4193582	4193814	6.88847
chr5	4272557	4272729	3.50073
chr5	4740680	4740875	11.91296
chr5	4825473	4825676	5.99578
chr5	4902980	4903190	11.67318
chr5	4984759	4984988	10.28574
chr5	4986442	4986687	21.49426
chr5	5205240	5205473	6.78928
chr5	5417266	5417446	16.55297
chr5	5497378	5497524	4.15928
chr5	5497636	5497799	4.57980
chr5	5560732	5560923	6.39232
chr5	5814113	5814363	12.29266
chr5	5874992	5875132	7.80023
chr5	5884159	5884418	42.34584
chr5	5884818	5885042	25.89585
chr5	5902347	5902485	4.85319
chr5	6045082	6045286	21.22247
chr5	6138760	6138976	18.16037
chr5	6225212	6225428	5.45197
chr5	6352580	6352717	11.94126
chr5	6458278	6458406	3.65883
chr5	6684559	6684813	12.32868
chr5	6686789	6687036	7.96501
chr5	6701429	6701570	5.73706
chr5	6751301	6751438	4.78356
chr5	6791836	6791961	3.89169
chr5	6813892	6814086	9.18182
chr5	6833106	6833273	10.95407
chr5	6851185	6851313	8.35934
chr5	7008023	7008153	5.68525
chr5	7048970	7049090	3.79361
chr5	7179380	7179604	6.37186
chr5	7251527	7251709	4.80668
chr5	7401471	7401660	8.02086
chr5	7485517	7485672	11.42071
chr5	7540998	7541263	6.04912
chr5	7598595	7598900	18.93702
chr5	7655570	7655822	6.18392
chr5	7678893	7679032	4.05805
chr5	7680249	7680498	31.74891
chr5	7810627	7810893	10.03932
chr5	7901740	7902036	20.12330
chr5	8011492	8011669	6.98334
chr5	8033782	8033940	4.35472
chr5	8049053	8049216	8.67482
chr5	8077703	8077914	5.37828
chr5	8113660	8113834	7.38885
chr5	8124663	8124863	7.37122
chr5	8125434	8125764	25.04818
chr5	8146543	8146754	13.22305
chr5	8216058	8216224	4.96522
chr5	8240833	8240969	9.20092
chr5	8670355	8670524	10.76916
chr5	8705885	8706106	5.93245
chr5	8747242	8747484	8.77351
chr5	8767924	8768148	17.17352
chr5	8775458	8775722	27.28271
chr5	8776366	8776622	8.15564
chr5	8777066	8777438	26.37704
chr5	8797128	8797463	4.34706
chr5	8798043	8798627	18.36146
chr5	8799039	8799557	13.59481
chr5	8988020	8988175	8.76540
chr5	9291755	9292022	19.22548
chr5	9789552	9789726	5.10141
chr5	9966229	9966359	4.89055
chr5	13424210	13424438	5.51048
chr5	13753666	13753793	3.92835
chr5	13916568	13916862	25.55452
chr5	14227323	14227476	5.02255
chr5	14540120	14540394	16.77725
chr5	14915998	14916126	11.62722
chr5	15017225	15017389	4.53731
chr5	15089380	15089544	4.41148
chr5	15112917	15113119	9.17661
chr5	15435943	15436078	12.55593
chr5	15754555	15754712	7.03332
chr5	15849138	15849390	14.70540
chr5	15860632	15860832	6.51506
chr5	16130017	16130195	8.42763
chr5	16135264	16135451	4.69355
chr5	16252539	16252732	8.65072
chr5	16323521	16323648	39.65123
chr5	16386665	16386976	28.79763
chr5	16388606	16388798	9.12465
chr5	16644860	16644989	6.57078
chr5	16831389	16831526	3.40274
chr5	16862512	16862750	12.07599
chr5	16895113	16895245	7.50615
chr5	17027753	17027903	4.21148
chr5	17364049	17364267	40.16837
chr5	17385467	17385629	5.75099
chr5	17551822	17552084	20.80736
chr5	17591607	17591767	8.40601
chr5	17710155	17710362	11.03255
chr5	17711586	17711867	11.12086
chr5	17760181	17760310	6.18194
chr5	17816549	17816698	7.06531
chr5	17829136	17829379	18.85844
chr5	17861092	17861401	30.70588
chr5	17885017	17885217	6.22874
chr5	17994962	17995194	14.52331
chr5	18080663	18080938	4.78823
chr5	18215675	18215812	3.89225
chr5	18239972	18240173	8.28148
chr5	18378681	18378987	8.09817
chr5	18631787	18631970	7.67247
chr5	18682573	18682709	8.51368
chr5	19163817	19163937	3.89100
chr5	19176725	19176929	5.43997
chr5	19338324	19338666	8.73609
chr5	19440189	19440445	11.60267
chr5	19451156	19451403	14.06981
chr5	19524737	19524870	6.83953
chr5	19538910	19539212	7.01775
chr5	19681227	19681438	8.21014
chr5	19807688	19807844	4.63140
chr5	19976037	19976379	23.31175
chr5	20014494	20014729	48.25014
chr5	20049552	20049681	4.03137
chr5	20084261	20084399	5.54998
chr5	20090549	20090807	75.35850
chr5	20136600	20136860	7.68605
chr5	20155970	20156113	10.72783
chr5	20193676	20193917	9.55157
chr5	20200348	20200758	23.68367
chr5	20643803	20643943	5.57116
chr5	20706690	20706983	32.93599
chr5	20900275	20900537	9.38182
chr5	20943245	20943524	9.42253
chr5	20952240	20952404	24.09946
chr5	20992835	20992981	3.85126
chr5	20995903	20996031	11.69244
chr5	21034590	21034823	12.98356
chr5	21038062	21038326	16.61537
chr5	21042072	21042274	7.06687
chr5	21126422	21126590	11.71705
chr5	21293382	21293577	4.41242
chr5	21309574	21309912	4.89242
chr5	21441347	21441570	7.49552
chr5	21603239	21603544	13.74114
chr5	21688392	21688591	6.12948
chr5	21758423	21758580	4.56328
chr5	21819449	21819685	4.89766
chr5	21886827	21887005	6.02821
chr5	21923714	21923856	4.14458
chr5	21927260	21927559	11.63340
chr5	21970569	21970711	10.07745
chr5	21973801	21973947	32.07180
chr5	22015274	22015527	3.52115
chr5	22024565	22024760	6.96299
chr5	22080095	22080388	26.73425
chr5	22120432	22120680	8.76123
chr5	22202434	22202656	8.31805
chr5	22355383	22355526	6.19518
chr5	22492906	22493101	12.61699
chr5	22597673	22597848	3.63779
chr5	22603108	22603436	28.18002
chr5	22644945	22645207	13.35993
chr5	22735754	22735955	6.21049
chr5	22758351	22758648	7.07560
chr5	22772905	22773085	10.17313
chr5	23058442	23058737	25.86298
chr5	23065227	23065430	4.67696
chr5	23085742	23085879	8.90931
chr5	23086002	23086151	3.46400
chr5	23092227	23092591	9.60006
chr5	23104475	23104665	8.30482
chr5	23108989	23109226	13.21155
chr5	23153640	23153788	5.93822
chr5	23221563	23221732	4.74792
chr5	23225422	23225641	11.21788
chr5	23306410	23306635	5.03395
chr5	23308343	23308541	6.93436
chr5	23308991	23309235	6.75241
chr5	23377787	23377982	3.72925
chr5	23584487	23584643	5.38904
chr5	23730221	23730440	10.09056
chr5	23782794	23783014	17.47564
chr5	23786305	23786463	3.56141
chr5	23876201	23876405	5.20945
chr5	23993751	23993940	4.56012
chr5	23997701	23997885	3.90897
chr5	24257250	24257372	7.59381
chr5	24264328	24264524	4.36826
chr5	24353651	24353814	6.80265
chr5	24377019	24377277	39.72793
chr5	24379103	24379272	5.15467
chr5	24553233	24553422	31.24438
chr5	24627019	24627205	6.05109
chr5	24707035	24707177	6.07138
chr5	24709841	24710068	5.00535
chr5	24820370	24820597	6.06931
chr5	24833942	24834112	5.96223
chr5	24903433	24903608	3.77579
chr5	24909539	24909762	5.71772
chr5	24939076	24939238	7.06316
chr5	24939370	24939702	22.42819
chr5	25054633	25054787	4.79383
chr5	25071364	25071574	29.81244
chr5	25209250	25209373	4.35480
chr5	25234556	25234733	3.49419
chr5	25248450	25248575	7.51665
chr5	25266175	25266325	3.96031
chr5	25527843	25528103	4.42609
chr5	25532160	25532315	5.25076
chr5	25658908	25659083	7.15264
chr5	25661005	25661256	16.36220
chr5	25703681	25703930	7.59468
chr5	25721598	25721782	6.37161
chr5	25754462	25754592	5.42196
chr5	25841212	25841572	19.57156
chr5	25876452	25876789	12.66867
chr5	26009196	26009457	16.27616
chr5	26037088	26037220	11.02025
chr5	26107345	26107535	3.36771
chr5	26130056	26130512	17.45002
chr5	26150256	26150832	14.12466
chr5	26171161	26171361	7.30760
chr5	26228811	26228988	7.36006
chr5	26250869	26251221	5.30953
chr5	26325312	26325480	19.46419
chr5	26363636	26363797	4.13411
chr5	26366835	26367125	12.22585
chr5	26415813	26415975	4.83806
chr5	26429988	26430169	13.50215
chr5	26447279	26447408	3.38447
chr5	26456071	26456478	22.98491
chr5	26588222	26588426	8.24293
chr5	26722247	26722502	22.71464
chr5	26732715	26732929	12.50069
chr5	26769431	26769624	10.58260
chr5	26770944	26771151	11.06215
chr5	26851665	26851820	7.22239
chr5	26852806	26853064	15.16270
chr5	26889905	26890051	5.54612
chr5	26918580	26918845	9.28551
chr5	26933204	26933483	17.92636
chr5	26940899	26941077	6.33014
