# Supplementary material for: The Interplay of Chromatin Landscape and DNA-Binding Context Suggests Distinct Modes of EIN3 Regulation in Arabidopsis thaliana
Source: Front Plant Sci. 2017 Jan 9;7:2044. doi: 10.3389/fpls.2016.02044 (PMC5220190; doi:10.3389/fpls.2016.02044)
Supplement: Supplementary file 3 [file Data_Sheet_2.ZIP › readme.txt]

EIN3_(Chang).wig file - ChIP-Seq data processed similarly to (Chang et al., 2013)
EIN3_(ENCODE3).bed file - ChIP-Seq data processed according to ENCODE3 standard
